# Supplementary material for: Pneumococcal carriage and serotype distribution among children with and without pneumonia in Mozambique, 2014-2016
Source: PLoS One. 2018 Jun 26;13(6):e0199363. doi: 10.1371/journal.pone.0199363 (PMC6019677; doi:10.1371/journal.pone.0199363)
Supplement: S1 Table — (XLS) [file pone.0199363.s001.xls]

## Sheet: Data dictionary
Variables	Legend
time	Enrollment before May 1st 2015 (1=yes)
group	Healthy (without pneumonia), Pneumonia
sex	Sex (1=Male)
age_months	Age in months
site	Site of enrollment (Rural, Urban)
weight	Weight in kg
w_a_z	Weight for age Z-score (Mal = malnutrition, Normal = no malnutrition)
pcv	Received PCV10 vaccine (1=yes)
pcvdose	Number of PCV doses
culture_ctx	Pneumococcal colonization detected by culture (1=yes)
culture_pcr	Pneumococcal colonization detected by pcr (1=yes)
culture_combined	Pneumococcal colonization detected by culture or pcr (1=yes)
type	Serotype vaccine type or non-vaccine type (VT = vaccine-type)
culture_serotype1, culture_serotype2, culture_serotype3, culture_serotype4	Serotypes isolated by culture
lyta	Pneumococcal DNA detection (No Ct= gene not detected)
pcr_serotype1, pcr_serotype2, pcr_serotype3	Serotypes detected by PCR (negative= lyta gene detected but negative for 37 serotypes detected by PCR)
abxexpose	Any antibiotic exposure (outpatient or inpatient antibiotics) in the 3 weeks prior to swab collection (1=yes)
SES	Socioeconomic status based on maternal education (Low, High)
member_num	Number of people in the home
school	Attend daycare (1=yes)
smoke	Smoking in the home (1= yes)
hiv_status	HIV status (1=yes)
breastfeed	Exclusive breastfeeding (1= yes)
exit_status	Outcome of the hospitalization (Alta = discharged, Abandono= left AMA, Transferido = transferred, Obito = died)

## Sheet: Paper
ID	time	group	sex	age_months	site	weight	w_a_z	pcv	pcvdose	culture_ctx	culture_pcr	culture_combined	type	culture_serotype1	culture_serotype2	culture_serotype3	culture_serotype4	lyta	pcr_serotype1	pcr_serotype2	pcr_serotype3	abxexpose	SES	member_num	school	smoke	hiv_status	breastfeed	exit_status
1	1	Pneumonia	1	8.49243	Rural	6	Mal	1	3	0	1	1	VT					31.42	9V/9A			1	low	3	2	2	1	1	Alta
2	1	Pneumonia	2	6.35286	Rural	5.6	Mal	1	3	0	1	1	NV					34.85	negative			1	low	12	2	2	0	1	Alta
3	1	Pneumonia	1	13.1666	Urban	10	Normal	1	3	1		1	NV	11A				ND				1	high	6	2	2	0	1	Alta
4	1	Pneumonia	1	9.74325	Urban	9	Normal	1	3	1		1	NV	13				ND				1	high		2	1	0	1	Alta
5	1	Pneumonia	1	14.9111	Rural	6.6	Mal	1	3	1		1	VT	19F				ND				1	low	8	2	2	1	1	Alta
6	1	Pneumonia	1	8.78868	Rural	4.8	Mal	1	3	0	1	1	VT					27.99	9V/9A			1	high	19	2	2	0	1	Alta
7	1	Pneumonia	2	21.4615	Urban	9.5	Normal	1	3	1		1	VT	19F				ND				1	high	6	2	2		1	Alta
8	1	Pneumonia	2	5.23371	Urban	7.1	Normal	1	3	0	1	1	NV					28.67	negative			1	low	11	2	2		1	Alta
9	1	Pneumonia	2	3.25872	Urban	3.7	Mal	1	1	0		0	NV					no Ct				1	high	9	2	2	0	1	Alta
10	1	Pneumonia	2	7.76827	Urban	5.7	Mal	1	3	0		0	NV									1	high	6	2	2	1	2	Alta
11	1	Pneumonia	1	3.85122	Urban	6.5	Normal	1	1	0		0	NV					no Ct				1	high	11	2	2	0	1	Alta
12	1	Pneumonia	2	11.422	Urban	10	Normal	1	3	1		1	NV	3				ND				1	high	8	2	2	0	1	Alta
13	1	Pneumonia	2	19.5523	Urban	8	Mal	1	2	1		1	NV	15B				ND				1	low	7	2	1	0	1	Alta
14	1	Pneumonia	2	11.817	Urban	6.2	Mal	1	3	1		1	VT	6B				ND				1	high	16	2	1	0	1	Alta
15	1	Pneumonia	1	6.18828	Urban	8.6	Normal	1	3	0	1	1	NV					34.54	negative			1	high	9	2	2	0	1	Alta
16	1	Pneumonia	2	11.027	Urban	6	Mal	1	3	0		0	NV					no Ct				1	low	8	2	1	1	1	Alta
17	1	Pneumonia	1	22.449	Urban	10	Normal	1	3	1		1	NV	3				ND				1	high	6	2	2		1	Alta
18	1	Pneumonia	1	4.04872	Rural	6.7	Normal	1	2	1		1	VT	6A								1	low	3	2	2		1	Alta
19	1	Pneumonia	1	10.9282	Rural	7.9	Normal	1	3	1		1	VT	23F								1	low	5	2	2		1	Alta
20	1	Pneumonia	2	6.18828	Urban	6.2	Normal	1	3	0		0	NV					no Ct				1	high	10	2	2		2	Alta
21	1	Pneumonia	1	6.84661	Rural	8.6	Normal	1	2	0	1	1	NV					22.7	15A/15F	13	34	1	low	7	2	2	0	1	Alta
22	1	Pneumonia	2	14.2857	Rural	7.2	Mal	1	3	1		1	NV	19A								1	low	3	2	2	0	1	Alta
23	1	Pneumonia	2	9.842	Rural	5.2	Mal	1	3	0	1	1	NV					26.89	19A			1	low	4	2	2	1	1	Alta
24	1	Pneumonia	1	3.02831	Rural	4.5	Mal	1	1	0	1	1	NV					30.67	negative			1	low	7	2	2		1	Alta
25	1	Pneumonia	2	14.4174	Rural	9.5	Normal	1	3	0		0	NV					no Ct				1	low	4	2	2	0	1	Alta
26	2	Healthy	1	11.1587	Urban	8.95	Normal	1	1	0		0	NV									1	low	5	2	2	1	1
27	2	Healthy	2	6.58328	Urban	6.7	Normal	0	0	1		1	NV	15C								1	low	6	2	2	1	1
28	2	Healthy	1	11.9157	Urban	6.5	Mal	1	3	1		1	NV	10A								2	low	7	2	2	1	1
29	2	Pneumonia	1	9.80908	Urban	12	Normal	1	3	1		1	VT	6B								1	high	9	1	2	0	1	Alta
30	2	Pneumonia	2	2.66623	Urban	5.6	Normal	1	1	0	1	1	VT					30.51	6A/6B			1	high	12	2	2	0	1	Alta
31	2	Healthy	2	14.6149	Urban	7.4	Mal	1	3	1		1	VT	23F								2	low	12	2	1	1	1
32	2	Healthy	1	24.6873	Urban	9.6	Mal	1	3	1		1	NV	35B								2	high	5	2	2	1	1
33	2	Healthy	2	14.3515	Urban	7.3	Mal	0	0	1		1	VT	9V								2	high	4	2	2	1	2
34	2	Pneumonia	2	32.0935	Urban	12	Normal	0	0	0		0	NV					ND				1	low	3	2	2		1	Alta
35	2	Healthy	2	6.12245	Urban	5.6	Mal	1	1	0		0	NV									2	high	7	2	2	1	1
36	2	Pneumonia	1	9.87492	Urban	10	Normal	1	3	0	1	1	VT					34.1	9V/9A	22F/22A		1	high	8	2	2	0	1	Alta
37	2	Pneumonia	1	29.5918	Urban	13.6	Normal	0	0	1		1	NV	19A				ND				1	high	3	2	2		1	Alta
38	2	Healthy	1	10.7307	Urban	6.6	Mal	1	3	1		1	NV	11A								1	low	10	2	2	1	2
39	2	Healthy	2	19.8815	Urban	7	Mal			1		1	NV	15C								1	high	10	2	2	1
40	2	Pneumonia	2	6.81369	Urban	5.6	Mal	1	3	1		1	VT	19F				ND				1	low	3	2	2		1	Alta
41	2	Pneumonia	2	13.0678	Urban	7.4	Normal	1	3	0	1	1	NV					34.58	15A/15F			1	low	9	2	2	0	1	Alta
42	2	Healthy	2	34.5293	Urban	11	Normal	1	3	1		1	NV	11A								2	high	6	2	1	1	1
43	2	Pneumonia	1	5.72745	Urban	7.5	Normal	1	3	0		0	NV					no Ct				1	high	11	2	2	0	1	Alta
44	2	Healthy	2	13.4957	Urban	7.5	Normal	1	3	1		1	VT	23F								2	low	5	2	2	1	1
45	2	Healthy	1	11.8499	Urban	8.2	Normal	1	2	1		1	NV	15A								1	low	5	2	2	1	1
46	2	Pneumonia	2	8.19618	Urban	7.8	Normal	1	3	1		1	VT	19F								1	high	5	2	2	0	1	Alta
47	2	Pneumonia	1	3.58789	Urban	5.4	Normal	1	2	0	1	1	NV					31.37	15A/15F			1	low	3	2	2	0	1	Alta
48	2	Pneumonia	1	10.6649	Urban	8	Normal	1	2	0		0	NV					no Ct				1	low	5	2	2	0	1	Alta
49	2	Pneumonia	1	19.6511	Urban	6	Mal	1	1	0	1	1	NV					33.47	negative			1	low	4	2	2		1	Alta
50	2	Healthy	2	31.4352	Urban	12.7	Normal			1		1	NV	35B								2	high	4	2	1	1	1
51	2	Healthy	2	11.9487	Urban	5.8	Mal	0	0	1		1	NV	013								2	high	6	2	2	1	1
52	2	Healthy	1	20.4082	Urban	10.9	Normal	1	3	1		1	NV	15A								2	low	5	2	2	1	1
53	2	Pneumonia	1	8.26201	Urban	6.6	Mal	1	3	0	1	1	NV					31.02	negative			1	low	3	2	2	1	1	Alta
54	2	Healthy	1	7.60369	Urban	8.1	Normal	1	3	1		1	VT	23F								2	low	4	2	2	1	1
55	2	Healthy	1	11.4878	Urban	8	Normal	1	3	1		1	NV	35B								1	low	9	2	1	1	1
56	1	Pneumonia	1	14.9111	Rural	9.5	Normal	1	3	1		1	NV	7C								1	low	7	2	2		1	Alta
57	1	Pneumonia	1	13.8578	Rural	9.3	Normal	1	3	1		1	NV	7C								1	high	11	2	2	0	1	Alta
58	1	Pneumonia	2	13.5286	Rural	7.4	Normal	1	3	1		1	VT	23F								1	high	5	2	2		1	Alta
59	1	Pneumonia	1	9.97367	Rural	8.6	Normal	1	3	1		1	VT	6B				ND				1	low	6	2	2	0	1	Alta
60	1	Pneumonia	2	6.28703	Rural	5.4	Mal	1	1	1		1	VT	19F								1	low	8	2	2		1	Alta
61	1	Pneumonia	1	3.12706	Rural	6.4	Normal	1	1	0	1	1	NV					31	11A/11D			1	low	5	2	2		1	Abandono
62	1	Pneumonia	1	5.72745	Rural	7.4	Normal	1	3	1		1	NV	NT								2	low	3	2	2	0	1	Alta
63	1	Pneumonia	2	5.46412	Rural	5.8	Normal	1	3	0		0	NV					no Ct				1	high	7	2	2	1	1	Abandono
64	1	Pneumonia	2	5.4312	Rural	4.2	Mal	1	2	0	1	1	NV					28.85	negative			1	low	10	2	1	1	1	Alta
65	1	Pneumonia	1	5.23371	Rural	5.9	Mal	1	2	1		1	NV	19A				ND				1	low	6	2	2	0	1	Alta
66	1	Pneumonia	1	7.47202	Rural	4.9	Mal	1	3	0	1	1	NV					28.18	11A/11D			1	low	5	2	2	0	1	Alta
67	1	Pneumonia	2	2.89664	Rural	5.1	Normal	1	1	0	1	1	NV					28.87	19A			1	low	4	2	2	1	1	Alta
68	1	Pneumonia	2	8.82159	Rural	7.9	Normal	1	3	0	1	1	NV					29.82	negative			1	high	5	2	2	0	1	Alta
69	1	Pneumonia	2	5.13496	Rural	7.9	Normal	1	1	1		1	NV	34								1	high	9	2	2	0	1	Alta
70	1	Pneumonia	1	10.8295	Urban	8	Normal	1	3	1		1	NV	23B								1	low	3	2	2	0	1	Alta
71	1	Pneumonia	1	3.48914	Urban	6.6	Normal	1	1	0	1	1	VT					28.65	18C/18F/18B/18A			1	high	6	2	1	0	1	Alta
72	1	Pneumonia	1	11.8828	Urban	10	Normal	1	3	1		1	NV	15B								1	high	7	2	2	0	1	Alta
73	1	Pneumonia	1	5.72745	Urban	7.2	Normal	1	3	1		1	NV	7C								1	low	5	2	2	0	1	Alta
74	1	Pneumonia	1	11.9157	Urban	7.2	Mal	1	3	1		1	VT	6B								1	high	4	2	2	0	1	Alta
75	1	Pneumonia	2	3.19289	Urban	7.8	Normal	1	1	1		1	VT	6A								1	high	12	2	2	0	1	Alta
76	1	Pneumonia	1	14.8124	Urban	9.5	Normal	1	3	1		1	NV	11A								1	low	7	2	1	0	1	Alta
77	1	Pneumonia	2	7.34036	Urban	7	Normal	1	3	0	1	1	NV					33.78	negative			1	high	3	2	2	0	1	Alta
78	1	Pneumonia	2	9.31534	Urban	6	Mal	1	3	1		1	VT	14								1	high	12	2	2	0	1	Alta
79	1	Pneumonia	2	6.78078	Urban	8	Normal	1	2	1		1	NV	19B								2	high	8	2	2	0	1	Alta
80	1	Pneumonia	1	9.31534	Urban	12.5	Normal	1	3	1		1	NV	21								1	low	5	2	2		1	Alta
81	1	Pneumonia	2	5.89203	Urban	6.8	Normal	1	3	1		1	NV	19A								2	low	8	2	2		1	Alta
82	1	Pneumonia	1	10.1712	Urban	9	Normal	1	3	0	1	1	VT					32.79	6A/6B			1	high	8	2	1	0	1	Alta
83	1	Pneumonia	1	10.0395	Urban	7	Mal	1	3	1		1	VT	19F								2	high	10	2	1	0	1	Alta
84	1	Pneumonia	2	11.7512	Urban	6	Mal	1	3	1		1	NV	13								1	low	4	2	2	0	2	Alta
85	1	Pneumonia	1	2.66623	Urban	3.2	Mal	1	1	1		1	NV	15C								1	high	17	2	2	0	1	Alta
86	1	Pneumonia	2	10.7966	Rural	8.2	Normal	1	3	1		1	VT	23F				ND				1	low	16	2	2		1	Alta
87	1	Pneumonia	1	2.76498	Rural	4.4	Mal	1	1	0	1	1	NV					21.5	13			1	low	4	2	2	0	1	Alta
88	1	Pneumonia	2	13.792	Rural	7.9	Normal	1	3	0	1	1	VT					23.7	1	15B/15C	19A	1	low	7	2	2	0	1	Alta
89	1	Pneumonia	1	14.3186	Rural	9.2	Normal	1	2	1		1	NV	29				ND				1	low	6	2	2		1	Alta
90	1	Pneumonia	2	5.72745	Rural	6	Normal	1	2	1		1	VT	23F								1	low	9	2	2		1	Alta
91	1	Pneumonia	1	2.96248	Rural	4	Mal	1	1	0	1	1	VT					23.92	19F			1	low	7	2	2		1	Alta
92	1	Pneumonia	2	7.20869	Rural	6.4	Normal	1	3	0	1	1	VT					29.27	6A/6B			1	low	6	2	2		1	Alta
93	1	Pneumonia	1	5.00329	Rural	6.6	Normal	1	3	0	1	1	NV					23.14	23A			1	high	9	2	2		1	Alta
94	1	Pneumonia	1	4.4108	Rural	6.1	Normal	1	2	0		0	NV					no Ct				1	high	3	2	2	0	1	Alta
95	1	Pneumonia	2	12.3107	Rural	10.3	Normal	1	3	1		1	NV	19A				ND				1	low	7	2	2		1	Alta
96	1	Pneumonia	2	12.9032	Rural	4.6	Mal	1	3	0	1	1	NV					26.45	21			1	low	8	2	1	0	1	Alta
97	1	Pneumonia	1	3.91705	Rural	5.9	Normal	1	2	1		1	VT	9V								1	low	6	2	1	0	1	Alta
98	1	Pneumonia	2	12.8374	Urban	9.8	Normal	1	3	0		0	NV					no Ct				1	high	7	2	2	0	1	Alta
99	1	Pneumonia	2	11.8499	Urban	8.6	Normal	1	3	0	1	1	VT					27.57	14	16F		1	high	15	2	1	0	1	Alta
100	1	Pneumonia	1	13.6932	Urban	8.4	Normal	1	3	1		1	NV	NT				ND				1	high	14	2	1	0	1	Alta
101	1	Pneumonia	2	14.5161	Urban	10.3	Normal	1	3	0		0	NV					no Ct				1	high	5	2	2	0	1	Alta
102	1	Pneumonia	1	3.32456	Urban	6.4	Normal	1	1	0	1	1	VT					32.26	6A/6B			1	high	4	2	2	0	1	Alta
103	1	Pneumonia	1	14.0882	Urban	10	Normal	1	3	1		1	VT	23F								1	high	7	2	2	0	1	Alta
104	1	Pneumonia	1	10.1382	Urban	9.8	Normal	1	3	1		1	NV	ND				ND				1	high	4	2	2	0	1	Alta
105	1	Pneumonia	1	4.34496	Urban	6.1	Normal	1	2	0	1	1	VT					24.36	5	19A		1	high	10	2	2	0	1	Alta
106	1	Pneumonia	2	2.56748	Urban	5	Normal	0	0	0	1	1	NV					26.57	13			1	high	3	2	2	0	1	Alta
107	1	Pneumonia	2	10.4016	Urban	5	Mal	1	3	1		1	VT	6B								1	low	8	2	1	0	1	Alta
108	1	Pneumonia	2	12.4424	Urban	6.8	Mal	1	3	1		1	NV	11A								1	low	8	2	1	0	1	Alta
109	1	Pneumonia	1	7.66952	Urban	8	Normal	1	3	1		1	NV	NT				ND				1	high	7	2	2	0	1	Alta
110	1	Pneumonia	1	15.1415	Urban	10	Normal	1	3	1		1	NV	11A				ND				1	low	4	2	2	0	1	Alta
111	1	Pneumonia	1	14.2857	Urban	7	Mal	1	1	0	1	1	VT					28.24	19F			1	low	4	2	1	0	1	Alta
112	1	Pneumonia	1	4.37788	Urban	7.3	Normal	1	2	0	1	1	VT					29.12	6A/6B			1	high	5	2	1	0	1	Alta
113	1	Pneumonia	1	8.98618	Urban	7	Mal	1	3	0	1	1	NV					27.01	11A/11D			1	high	4	2	2	0	1	Alta
114	1	Pneumonia	1	12.4753	Urban	8.8	Normal	1	3	0	1	1	VT					28.17	14			1	high	10	2	2	0	1	Alta
115	1	Pneumonia	2	3.98288	Urban	5.7	Normal	1	2	0		0	NV					no Ct				1	high	4	2	2	0	1	Alta
116	1	Pneumonia	1	11.2245	Urban	5.7	Mal	1	3	1		1	VT	14								1	low	9	2	2	0	1	Alta
117	1	Pneumonia	1	13.9895	Urban	8	Mal	1	3	0	1	1	NV					23.61	19A			1	high	10	2	2	1	1	Alta
118	1	Pneumonia	2	3.68664	Urban	5	Normal	1	1	1		1	VT	9V								2	low	6	2	2	0	1	Alta
119	1	Pneumonia	1	2.4029	Urban	5.8	Normal	1	1	1		1	VT	19F								1	low	5	2	2	0	1	Alta
120	1	Pneumonia	1	3.22581	Urban	3.9	Mal	1	1	1		1	NV	ND				ND				1	high	5	2	2	1	1	Obito
121	1	Pneumonia	2	9.97367	Urban	7.1	Normal	1	3	0	1	1	VT					29.99	14	19F		1	high	12	2	2	1	1	Alta
122	1	Pneumonia	2	8.95326	Urban	7.5	Normal	1	3	1		1	VT	9A								1	low	5	2	1	0	1	Alta
123	1	Pneumonia	2	14.4174	Urban	9	Normal	0	0	0		0	NV					no Ct				1	low	9	2	2	0	1	Alta
124	1	Pneumonia	2	12.3766	Urban	6	Mal	1	3	0	1	1	NV					33.39	negative			1	high	5	2	2	0	1	Alta
125	1	Pneumonia	1	7.70244	Urban	5.4	Mal	0	0	0	1	1	NV					30.76	11A/11D			1	high	4	2	2	0	1	Alta
126	1	Pneumonia	2	9.11784	Urban	8.9	Normal	1	3	0		0	NV					no Ct				1	low	6	2	2	0	1	Alta
127	1	Pneumonia	2	11.2245	Urban	7.5	Normal	1	3	0		0	NV					no Ct				1	high	7	2	1	0	1	Alta
128	1	Pneumonia	2	7.4391	Urban	6.8	Normal	1	3	1		1	VT	14				ND				1	high	2	2	2	0	1	Alta
129	1	Pneumonia	1	11.9816	Urban	7.7	Mal	1	3	0	1	1	NV					28.76	19A			1	high	14	2	2	0	1	Alta
130	1	Pneumonia	2	12.8045	Urban	9.7	Normal	1	3	1		1	NV	34				ND				1	low	5	2	1	0	1	Alta
131	1	Pneumonia	2	6.08953	Urban	6	Normal	1	3	0		0	NV					no Ct				1	low	7	2	2	0	1	Alta
132	1	Pneumonia	1	7.93285	Urban	8.3	Normal	1	3	0		0	NV					no Ct				1	low	14	2	1		1	Alta
133	1	Pneumonia	1	7.37327	Urban	7	Normal	1	3	0		0	NV					no Ct				1	low	5	2	2	0	1	Alta
134	1	Pneumonia	2	14.3515	Urban	9.5	Normal	1	3	1		1	VT	19F				ND				1	low	5	2	2	0	2	Alta
135	1	Pneumonia	1	13.3311	Urban	10	Normal	1	3	1		1	VT	23F								1	low	10	2	1	0	1	Alta
136	1	Pneumonia	2	5.69454	Urban	5.3	Mal	1	3	0		0	NV					no Ct				1	low	6	2	2	0	1	Alta
137	1	Pneumonia	1	12.6399	Urban	9.3	Normal	0	0	0	1	1	NV					33.93	23A	16F		1	high	4	2	1	0	2	Alta
138	1	Pneumonia	2	5.72745	Urban	5.2	Mal	1	2	1		1	VT	23F				ND				1	low	10	2	1	1	2	Alta
139	1	Pneumonia	1	6.97828	Urban	7.6	Normal	1	3	1		1	VT	23F				ND				1	high	8	2	2	0	1	Alta
140	1	Pneumonia	2	5.99078	Urban	8.5	Normal	1	2	1		1	VT	23F				ND				1	high	4	2	2	0	1	Alta
141	1	Pneumonia	1	14.549	Urban	10	Normal	1	2	0	1	1	NV					26.05	19A			1	high	7	2	1	0	1	Alta
142	1	Pneumonia	2	11.3562	Urban	10	Normal	1	3	1		1	NV	15B				ND				1	low	5	2	2	0	1	Obito
143	1	Pneumonia	2	17.1824	Urban	11	Normal	0	0	0		0	NV					no Ct				1	high	6	2	1	0	1	Alta
144	1	Pneumonia	1	18.2686	Urban	10.5	Normal	1	3	1		1	NV	35B				ND				1	low	8	2	2	0	1	Alta
145	1	Pneumonia	2	5.10204	Urban	6.5	Normal	1	1	0		0	NV					no Ct				1	high		2	2	0	1	Alta
146	1	Pneumonia	2	8.62409	Urban	6.2	Mal	1	3	0	1	1	NV					30.76	16F			1	high	10	2	2	1	1	Alta
147	1	Pneumonia	2	12.8703	Urban	7.6	Normal	1	3	0		0	NV					no Ct				1	high	4	2	2	0	1	Alta
148	1	Pneumonia	2	6.71494	Urban	3.6	Mal	1	2	0		0	NV					no Ct				1	low	6	2	2	0	2	Alta
149	1	Pneumonia	1	9.28242	Urban	6.4	Mal	1	3	0	1	1	NV					27.95	negative			1	high	7	2	2	1	1	Alta
150	1	Pneumonia	2	16.524	Urban	9.8	Normal	1	3	1		1	NV	NT				ND				1	high	12	2	2	0	1	Alta
151	1	Pneumonia	2	9.94075	Urban	8.8	Normal	1	3	0	1	1	VT					22.64	14	6A/6B		1	low	7	2	2	0	1	Alta
152	1	Pneumonia	2	16.2278	Urban	10	Normal	0	0	0	1	1	VT					21.04	9V/9A	19A		1	high	6	2	2	0	1	Alta
153	1	Pneumonia	2	7.66952	Urban	7.2	Normal	1	3	0	1	1	NV					30.59	negative			1	high	10	2	2	0	1	Alta
154	1	Pneumonia	1	15.3061	Urban	9.9	Normal			1		1	VT	19F				ND				1	high	10	2	1		1	Alta
155	1	Pneumonia	1	5.20079	Urban	8	Normal	1	3	0		0	NV					no Ct				1	high	5	2	2	0	1	Alta
156	1	Pneumonia	2	12.607	Urban	12	Normal	1	3	0		0	NV					no Ct				1	high	5	2	1	0	1	Alta
157	1	Pneumonia	1	15.7999	Urban	9.6	Normal	1	3	1		1	NV	19A				ND				1	low	7	2	2		1	Alta
158	1	Pneumonia	2	11.5207	Urban	7	Normal	1	3	1		1	NV	9L				ND				1	low	7	2	2	0	1	Alta
159	1	Pneumonia	1	3.48914	Urban	5	Mal	1	1	1		1	NV	23B				ND				1	high	6	2	2		1	Alta
160	1	Pneumonia	1	18.4003	Urban	12.1	Normal	1	3	1		1	NV	NT				ND				1	high	3	2	2	0	1	Alta
161	1	Pneumonia	2	16.9519	Urban	9.8	Normal	1	3	1		1	VT	6A				ND				1	low	5	2	2	0	1	Alta
162	1	Pneumonia	1	12.3436	Urban	10	Normal	1	3	0		0	NV					no Ct				1	low	12	2	2	0	1	Alta
163	1	Pneumonia	1	13.397	Urban	8.8	Normal	1	3	1		1	VT	23F				ND				1	low	6	2	2	0	1	Alta
164	1	Pneumonia	2	12.7386	Urban	10	Normal	1	3	1		1	NV	35B				ND				1	low	4	2	2	0	1	Alta
165	1	Pneumonia	2	6.94536	Urban	10	Normal	1	3	0	1	1	NV					27.42	16F			1	low	9	2	2	0	1	Alta
166	1	Pneumonia	2	5.92495	Urban	9.4	Normal	1	3	0	1	1	VT					26.08	6A/6B			1	high	4	1	2	0	1	Alta
167	1	Pneumonia	2	5.39829	Urban	7.25	Normal	1	3	0		0	NV					no Ct				1	low	3	2	2	0	1	Alta
168	1	Pneumonia	2	5.76037	Urban	6.2	Normal	1	3	1		1	NV	NT								1	high	20	2	1	0	1	Alta
169	1	Pneumonia	1	14.8782	Urban	9	Normal	1	3	0	1	1	NV					32.2	negative			1	low	8	2	2	0	1	Alta
170	1	Pneumonia	2	9.447	Urban	7.3	Normal	1	3	0		0	NV					no Ct				1	high	4	2	1	0	1	Alta
171	1	Pneumonia	2	10.3687	Urban	9	Normal	1	3	0	1	1	VT					29.25	6A/6B			1	high	3	2	2	0	1	Alta
172	1	Pneumonia	1	5.20079	Urban	5.9	Mal	1	3	0		0	NV					no Ct				1	high	11	2	1	0	1	Alta
173	1	Pneumonia	1	11.817	Urban	6.7	Mal	1	3	0	1	1	NV					24.88	negative			1	low	6	2	1	0	1	Alta
174	1	Pneumonia	1	14.7465	Urban	10	Normal	1	3	1		1	NV	21				ND				1	low	15	2	2	0	1	Alta
175	1	Pneumonia	2	10.7637	Urban	8.5	Normal	1	3	1		1	NV	13				ND				1	high	9	2	2	0	2	Alta
176	1	Pneumonia	2	9.51284	Urban	7	Normal	1	1	0	1	1	NV					33.08	3			1	high	11	2	1	1	2	Alta
177	1	Pneumonia	1	9.21659	Urban	11.2	Normal	1	2	0	1	1	NV					31.97	negative			1	high	5	2	1	0	1	Alta
178	1	Pneumonia	1	3.8183	Urban	8.5	Normal	1	2	1		1	VT	9V								1	high	3	2	2	0	1	Alta
179	1	Pneumonia	2	3.75247	Urban	5.5	Normal	1	2	1		1	NV	13								1	low	4	2	2	0	1	Alta
180	1	Pneumonia	2	9.77617	Urban	8.7	Normal	1	3	1		1	NV	13				ND				1	high	8	2	2	0	1	Alta
181	1	Pneumonia	1	6.38578	Urban	5.2	Mal	1	3	1		1	NV	15A				ND				1	low	10	2	2	0	1	Alta
182	1	Pneumonia	2	4.60829	Urban	6	Normal	1	3	0	1	1	NV					30.46	negative			1	high	5	2	2	0	2	Alta
183	1	Pneumonia	1	17.5774	Urban	11	Normal	0	0	0		0	NV					no Ct				1	high	9	1	2	0	2	Alta
184	1	Pneumonia	1	9.05201	Urban	8	Normal	1	3	1		1	NV	23B				ND				1	high	5	2	2	0	1	Alta
185	1	Pneumonia	2	14.2199	Urban	13.8	Normal	1	3	1		1	VT	23F				ND				1	high	5	2	1	0	1	Alta
186	1	Pneumonia	1	17.9724	Urban	10	Normal	1	2	0	1	1	NV					26.64	19A			1	low	5	2	1	0	1	Alta
187	1	Pneumonia	1	7.10994	Urban	5.9	Mal	1	3	1		1	VT	NT	6A			ND				1	low	7	2	2	0	1	Alta
188	1	Pneumonia	1	13.1336	Urban	9.2	Normal	1	3	1		1	NV	NT				ND				1	high	8	2	1	0	1	Alta
189	1	Pneumonia	2	2.43581	Urban	2.4	Mal	0	0	0		0	NV					no Ct				1	low	7	2	2	0	2	Alta
190	1	Pneumonia	2	14.4174	Urban	6.4	Mal	0	0	1		1	NV	15B				ND				1	high	6	2	2	1	1	Alta
191	1	Pneumonia	1	5.10204	Urban	7.9	Normal	1	2	0	1	1	NV					34.31	negative			1	low	5	2	2	0	1	Alta
192	1	Pneumonia	2	16.919	Urban	11.3	Normal	1	3	0	1	1	NV					28.47	19A			1	high	7	2	1	0	1	Alta
193	1	Pneumonia	1	15.4378	Urban	9.6	Normal	1	3	0		0	NV					no Ct				1	low	9	2	2	0	1	Alta
194	1	Pneumonia	2	14.2199	Urban	9	Normal	1	3	0		0	NV					no Ct				1	high	5	2	2	0	1	Alta
195	1	Pneumonia	1	8.85451	Urban	6.6	Mal	1	3	0		0	NV					no Ct				1	high	5	2	1	1	2	Alta
196	1	Pneumonia	2	15.372	Urban	10	Normal	1	3	1		1	NV	29				ND				1	high	3	2	2	0	1	Alta
197	1	Pneumonia	2	17.0836	Urban	10	Normal	1	3	0		0	NV					no Ct				1	high	4	2	1	0	1	Alta
198	1	Pneumonia	1	4.11455	Urban	8	Normal	1	2	0		0	NV					no Ct				1	high	6	2	2	0	1	Alta
199	1	Pneumonia	1	4.90454	Urban	5.2	Mal	1	2	0		0	NV					no Ct				1	low	4	2	2	0	1	Alta
200	1	Pneumonia	1	12.0145	Urban	8	Normal	1	3	1		1	NV	6C				ND				1	high	8	2	2	0	1	Alta
201	1	Pneumonia	1	9.94075	Urban	9	Normal	1	3	1		1	VT	23F								1	high	4	2	2	0	1	Alta
202	1	Pneumonia	2	6.78078	Urban	10.5	Normal	1	3	1		1	VT	6A				ND				1	high	6	2	2	0	1	Alta
203	1	Pneumonia	1	10.1053	Urban	6.2	Mal	1	3	1		1	NV	10A				ND				1	low	16	2	1	0	1	Alta
204	1	Pneumonia	2	3.4233	Urban	6.5	Normal	1	1	0	1	1	VT					29.17	6A/6B			1	high	7	2	2	0	1	Obito
205	1	Pneumonia	1	11.7512	Urban	10	Normal	1	3	0		0	NV					no Ct				1	high	2	2	1	0	1	Alta
206	1	Pneumonia	2	8.36076	Urban	9.3	Normal	1	3	1		1	NV	23B				ND				1	low	6	2	2	0	1	Alta
207	1	Pneumonia	2	18.104	Urban	6	Mal	1	3	0		0	NV					no Ct				1	low	10	2	2	0	1	Alta
208	1	Pneumonia	2	6.97828	Urban	8.2	Normal	1	3	1		1	VT	6B								1	high	5	2	2	1	1	Alta
209	1	Pneumonia	1	5.36537	Urban	5.1	Mal	1	2	1		1	VT	6B				ND				1	high	5	2	2	0	1	Alta
210	2	Pneumonia	1	27.2548	Urban	10.7	Normal	0	0	1		1	NV	13				ND				1	high	11	2	2	0	1	Alta
211	1	Pneumonia	2	12.8045	Urban	9.8	Normal	1	3	0		0	NV					no Ct				1	high	7	2	1	0	1	Alta
212	1	Pneumonia	1	16.1619	Urban	9	Normal	1	3	0		0	NV					no Ct				1	low	3	2	2	0	2	Alta
213	1	Pneumonia	2	2.66623	Urban	5.7	Normal	1	1	1		1	NV	15A				ND				1	high	7	2	2	0	1	Alta
214	1	Pneumonia	2	4.27913	Urban	6	Normal	1	2	0	1	1	NV					30.9	negative			1	high	5	2	2	0	1	Alta
215	1	Pneumonia	1	8.68993	Urban	7.5	Normal	1	3	0	1	1	NV					35.43	negative			1	high	15	2	1	0	1	Alta
216	1	Pneumonia	1	2.63331	Rural	4.8	Normal	1	1	1		1	VT	14								1	high	4	2	2		1	Alta
217	1	Pneumonia	2	6.68203	Rural	4.1	Mal	1	3	0	1	1	VT					23.94	19F			1	low	4	2	1	0	2	Abandono
218	1	Pneumonia	2	11.2574	Rural	9	Normal	1	3	0	1	1	VT					27.27	6A/6B			1	high	6	2	2	0	1	Alta
219	1	Pneumonia	2	13.2982	Rural	4.1	Mal	0	0	0	1	1	NV					29.56	negative			1	low	6	2	2		1	Obito
220	1	Healthy	1	18.1698	Rural	10	Normal	0	0	1		1	NV	NT								1	high	6	2	1	0	1
221	1	Healthy	1	22.7452	Rural	10	Normal	1	3	0		0	NV									2	low	7	2	2	0	1
222	1	Pneumonia	2	6.35286	Urban	7	Normal	1	3	0	1	1	NV					35.41	negative			1	high	6	2	2	0	1	Alta
223	1	Pneumonia	2	10.237	Urban	7.8	Normal	1	3	0		0	NV					no Ct				1	low	5	2	2	0	1	Alta
224	1	Pneumonia	1	13.0349	Urban	8.6	Normal	1	3	1		1	VT	9V				ND				1	high	6	2	2	0	1	Alta
225	2	Pneumonia	1	7.20869	Urban	6	Mal	0	0	0	1	1	VT					32.1	3	6A/6B		1	low	5	2	2	0	1	Alta
226	1	Pneumonia	1	8.85451	Urban	9	Normal	1	3	0		0	NV					no Ct				1	low	9	2	1	0	1	Alta
227	1	Pneumonia	2	21.9223	Urban	9	Normal	1	3	0		0	NV					no Ct				1	high	7	2	2		1	Alta
228	1	Pneumonia	2	4.73996	Urban	5.8	Normal	1	3	1		1	NV	NT				ND				1	high	3	2	2	0	2	Alta
229	1	Pneumonia	2	21.9552	Urban	10	Normal	0	0	0	1	1	VT					26.12	1			1	low	3	2	1	0	2	Alta
230	1	Pneumonia	2	11.8828	Urban	10.3	Normal	1	3	0		0	NV					no Ct				1	low	6	2	2	0	1	Alta
231	1	Pneumonia	1	19.5853	Urban	11	Normal	1	3	0	1	1	VT					30.32	7F/7A	12F/12A/12B/44/46		1	high	8	2	2	0	1	Alta
232	1	Pneumonia	1	14.2857	Urban	10.11	Normal	1	3	0		0	NV					no Ct				1	high	6	2	1	0	1	Alta
233	1	Pneumonia	2	3.25872	Urban	3.3	Mal	1	1	0	1	1	NV					33.21	negative			1	low	4	2	2	0	1	Alta
234	1	Pneumonia	1	12.3436	Urban	9	Normal	1	3	1		1	VT	14				ND				1	high	5	2	2	0	1	Alta
235	1	Pneumonia	1	14.3186	Urban	8.5	Normal	1	3	1		1	VT	23F				ND				1	high	12	2	2	0	1	Alta
236	2	Healthy	1	12.5411	Rural	7.8	Mal	1	3	1		1	VT	19F								2	low	7	2	2	0	1
237	1	Pneumonia	2	20.7702	Urban	9.2	Normal	1	3	1		1	VT	14				ND				1	low	2	2	2	1	1	Alta
238	1	Pneumonia	1	17.5115	Urban	9	Normal	1	3	0		0	NV					no Ct				1	high	8	2	2	0	1	Alta
239	1	Pneumonia	1	20.1448	Urban	13	Normal	1	2	0	1	1	VT					31	11A/11D	23F		1	high	9	2	2	0	1	Alta
240	1	Pneumonia	2	5.85912	Urban	5.8	Normal	1	3	0	1	1	NV					34.35	negative			1	low	7	2	2	0	1	Alta
241	1	Pneumonia	2	20.6386	Urban	10	Normal	0	0	1		1	NV	19A				ND				1	low	4	1	2	0	1	Alta
242	1	Pneumonia	1	8.92034	Urban	5.1	Mal	1	3	0	1	1	VT					24.12	9V/9A			1	low	11	2	1	0	2	Alta
243	1	Pneumonia	1	16.7874	Urban	10	Normal	1	3	1		1	VT	19F				ND				1	high	3	2	1		1	Alta
244	2	Pneumonia	2	24.3252	Urban	6.15	Mal	1	3	1		1	NV	10A								1	low	8	2	2	1	2	Alta
245	1	Pneumonia	1	15.5365	Urban	10	Normal	1	3	1		1	NV	15A				ND				1	low	3	2	2		1	Alta
246	1	Pneumonia	2	18.2357	Urban	12	Normal	1	1	1		1	NV	19B				ND				1	low	12	2	2	0	1	Alta
247	1	Pneumonia	1	19.289	Urban	12	Normal	0	0	0		0	NV					no Ct				1	low	7	2	1		1	Alta
248	1	Healthy	2	13.4299	Urban	13	Normal	0	0	1		1	VT	23F								2	low	6	2	2	1	1
249	1	Pneumonia	2	7.01119	Urban	7	Normal	1	3	0	1	1	VT					28.55	23F			1	high	9	2	1	0	1	Alta
250	1	Pneumonia	1	8.52535	Urban	8.2	Normal	1	3	0	1	1	VT					28.74	6A/6B			1	high	10	2	2	0	1	Alta
251	1	Pneumonia	1	4.70704	Urban	7	Normal	1	2	0	1	1	NV					34.66	negative			1	low	6	2	2	0	1	Alta
252	1	Pneumonia	1	6.2212	Urban	10	Normal	0	0	0		0	NV					no Ct				1	high	5	2	2		2	Alta
253	1	Pneumonia	1	2.53456	Urban	4.9	Normal	0	0	1		1	VT	23F				ND				1	low	10	2	2	0	1	Alta
254	2	Pneumonia	2	17.3799	Urban	9	Normal	1	3	0	1	1	NV					22.01	19A			1	high	9	2	1	0	1	Alta
255	1	Pneumonia	1	17.9065	Urban	11.5	Normal	1	3	0		0	NV					no Ct				1	low	6	2	1	0	1	Alta
256	1	Pneumonia	1	15.734	Urban	8	Mal	1	3	0	1	1	VT					33.99	14	19A		1	low	5	2	1	1	1	Alta
257	1	Pneumonia	1	9.90783	Urban	10	Normal	1	3	0	1	1	VT					34.75	6A/6B			1	high	7	2	2	0	1	Alta
258	1	Pneumonia	2	8.55826	Urban	6.6	Normal	1	3	1		1	NV	11A				ND				1	high	12	2	2	0	1	Alta
259	1	Pneumonia	2	8.16327	Urban	7.8	Normal	1	3	0		0	NV					no Ct				1	low	11	2	2	0	1	Alta
260	1	Pneumonia	2	18.9269	Urban	10	Normal	1	3	0		0	NV					no Ct				1	high	19	2	1	0	1	Alta
261	1	Pneumonia	2	4.14747	Urban	4.4	Mal	1	2	0	1	1	VT					30.63	23F			1	high	6	2	1	1	1	Alta
262	1	Pneumonia	1	17.2811	Urban	11.5	Normal	1	3	1		1	NV	35B				ND				1	low	3	2	2		2	Alta
263	1	Pneumonia	1	3.15997	Urban	4.5	Mal	1	1	0	1	1	NV					28.55	negative			1	high	5	2	1	0	1	Alta
264	1	Pneumonia	2	21.4944	Urban	10	Normal	1	3	0		0	NV					no Ct				1	high	8	2	1	0	1	Alta
265	1	Pneumonia	2	4.44371	Urban	5.3	Normal	1	1	1		1	VT	19F				ND				1	low	6	2	2	0	1	Alta
266	1	Pneumonia	1	15.5365	Urban	10	Normal	1	3	0	1	1	NV					33.54	negative			1	low	4	2	2	0	1	Alta
267	1	Pneumonia	1	20.0132	Urban	7	Mal	1	3	1		1	VT	6A				ND				1	low	6	2	2	0	1	Alta
268	1	Pneumonia	1	8.75576	Urban	6	Mal	1	3	0		0	NV					no Ct				1	low	8	2	2	0	1	Alta
269	1	Pneumonia	2	15.6682	Urban	7.5	Mal	1	3	0	1	1	NV					33.92	negative			1	low	4	2	2	0	1	Alta
270	1	Pneumonia	1	7.6366	Urban	7.5	Normal	1	3	1		1	VT	19F				ND				1	high	7	2	2	0	2	Alta
271	1	Pneumonia	1	14.2857	Urban	11.3	Normal	1	3	1		1	NV	15C				ND				1	high	16	2	2	0	1	Alta
272	1	Pneumonia	1	3.29164	Urban	4.5	Mal	1	1	1		1	NV	34				ND				1	high	9	2	2	0	1	Alta
273	1	Pneumonia	1	4.64121	Urban	7.5	Normal	1	3	0	1	1	NV					31.43	negative			1	low	3	2	2	0	1	Alta
274	1	Pneumonia	1	8.65701	Urban	10	Normal	1	3	1		1	NV	3				ND				1	high	4	2	1		2	Alta
275	1	Pneumonia	2	21.1652	Urban	7.55	Mal	1	3	1		1	NV	13				ND				1	low	12	2	2	0	1	Alta
276	1	Pneumonia	2	13.8249	Urban	8	Normal	1	3	1		1	VT	23F				ND				1	low	4	2	2	0	1	Alta
277	1	Pneumonia	1	14.4174	Urban	10.7	Normal	1	3	1		1	VT	14				ND				1	low	15	2	1	0	1	Alta
278	1	Pneumonia	1	7.37327	Urban	6.5	Mal	1	3	1		1	NV	35A				ND				1	low	9	2	1		1	Alta
279	1	Pneumonia	1	13.5616	Urban	10.4	Normal	1	3	1		1	VT	6A				ND				1	high	9	2	1	0	1	Alta
280	1	Pneumonia	1	5.10204	Urban	6.7	Normal	1	2	1		1	NV	13				ND				1	high	11	2	2	0	1	Alta
281	1	Pneumonia	1	18.3344	Urban	8	Mal	1	3	0	1	1	NV					33.44	negative			1	low	6	2	1	0	1	Alta
282	1	Pneumonia	1	19.7498	Urban	9.5	Normal	1	3	0	1	1	NV					32	15A/15F			1	high	11	2	1	0	1	Alta
283	1	Pneumonia	2	4.73996	Urban	5.8	Normal	1	3	0		0	NV					no Ct				1	high	9	2	2	0	1	Alta
284	1	Pneumonia	1	3.6208	Urban	5.4	Normal	1	1	0		0	NV					no Ct				1	low	7	2	2		1	Alta
285	1	Pneumonia	2	9.21659	Urban	7.5	Normal	1	3	0		0	NV					no Ct				1	low	3	2	2	0	1	Alta
286	1	Pneumonia	2	13.3641	Urban	9	Normal	1	3	0		0	NV					no Ct				1	high	10	2	2	0	1	Alta
287	1	Pneumonia	1	8.85451	Urban	8.4	Normal	1	1	0	1	1	VT					27.47	6A/6B			1	high	4	2	2	0	1	Alta
288	1	Pneumonia	2	19.3548	Urban	7.5	Mal	1	3	1		1	VT	19F				ND				1	high	8	2	2	1	1	Alta
289	1	Pneumonia	1	18.0053	Urban	9.5	Normal	1	3	1		1	NV	3				ND				1	high	6	2	2	0	1	Alta
290	1	Pneumonia	2	15.4049	Urban	8.5	Normal	1	3	0		0	NV					no Ct				1	high	9	2	2	0	1	Alta
291	1	Pneumonia	2	17.9724	Urban	11.3	Normal	1	3	1		1	VT	1				ND				1	high	6	2	2	0	1	Alta
292	1	Pneumonia	2	4.80579	Urban	5.75	Normal	1	3	0		0	NV					no Ct				1	low	6	2	2		1	Alta
293	1	Healthy	1	20.4082	Urban	9	Mal	0	0	1		1	VT	23F								2	high	9	2	2	1	1
294	1	Healthy	2	20.6715	Rural	9	Normal	1	3	1		1	VT	23F								2	low	9	2	1	1	1
295	1	Healthy	2	20.474	Rural	10	Normal	1	3	1		1	NV	35B								2	low	10	2	2	0	1
296	1	Healthy	1	12.0474	Rural	10	Normal	1	3	1		1	NV	19B								2	high	8	2	2	0	1
297	1	Healthy	1	4.70704	Rural	8	Normal	1	2	1		1	NV	07C								2	high	6	2	2	0	1
298	1	Healthy	2	18.7623	Rural	10	Normal	1	3	1		1	VT	6A								2	low	6	2	1	0	1
299	1	Healthy	2	8.62409	Rural	8	Normal	1	3	1		1	NV	11A	28F							2	low	5	2	2	0	1
300	1	Healthy	1	2.86373	Rural	7	Normal	0	0	1		1	VT	6B								1	low	4	2	1	0	1
301	1	Healthy	1	11.2574	Rural	9	Normal	1	3	1		1	NV	13								2	high	5	2	2	0	1
302	1	Healthy	1	4.50955	Rural	7	Normal	1	2	1		1	NV	15C								2	low	5	2	2	0	1
303	1	Healthy	2	5.16787	Rural	7	Normal	1	3	1		1	NV	21	13							2	low	8	2	2	0	1
304	1	Healthy	2	7.8341	Rural	9	Normal	1	3	1		1	VT	6A								2	high	6	2	2	0	1
305	1	Healthy	1	7.99868	Rural	10	Normal	1	2	0		0	NV									2	low	4	2	2	0	1
306	1	Healthy	2	1.87623	Rural	5	Normal	0	0	1		1	NV	35B								2	low	4	2	2	0	1
307	1	Healthy	1	13.7261	Rural	9	Normal	1	3	1		1	VT	6A								2	low	5	2	2	0	1
308	1	Healthy	1	22.9756	Rural	10	Normal	1	3	1		1	NV	15B								2	low	9	2	1	0	1
309	1	Healthy	1	18.1369	Rural	10	Normal	1	3	1		1	NV	15A								2	high	13	2	1	0	1
310	1	Healthy	1	18.5978	Rural	11	Normal	1	3	0		0	NV									2	high	3	2	2	0	1
311	1	Healthy	1	21.0336	Rural	10	Normal	1	3	1		1	NV	NT								2	low	5	2	2	0	1
312	1	Healthy	1	8.92034	Rural	10	Normal	1	3	1		1	NV	11A								2	high	9	2	2	0	1
313	1	Healthy	2	2.30415	Rural	7	Normal	0	0	1		1	VT	14								2	low	7	2	2	0	1
314	1	Healthy	2	2.73206	Rural	6	Normal	1	1	1		1	NV	28F								2	low	6	2	1	0	1
315	1	Healthy	1	9.77617	Rural			1	3	1		1	VT	6A								2	low	7	2	1	0	1
316	1	Healthy	1	20.869	Rural	11	Normal	1	3	1		1	NV	16F								2	high	8	2	2	0	1
317	1	Healthy	2	7.86702	Rural	8	Normal	1	3	1		1	NV	19A								2	low	4	2	2	0	1
318	1	Healthy	1	6.68203	Rural	10	Normal	0	0	1		1	NV	46								2	low	4	2	2	1	1
319	1	Healthy	2	17.9394	Rural	8	Mal	1	3	1		1	NV	23B								2	low	6	2	2	0	1
320	1	Healthy	1	12.3107	Rural	10	Normal	1	3	1		1	NV	15B								2	low	7	2	2	0	1
321	1	Healthy	2	21.2969	Rural	11	Normal	1	3	1		1	VT	19F								2	high	6	2	2	0	1
322	1	Healthy	1	21.2311	Rural	14	Normal	0	0	1		1	NV	23B								2	high	6	2	1	0	1
323	1	Healthy	2	3.75247	Rural	8	Normal	1	2	1		1	NV	23B								2	high	5	2	2	0	1
324	1	Healthy	2	18.894	Rural	9	Normal	1	3	1		1	VT	23F								2	high	4	2	2	0	1
325	1	Healthy	1	16.2278	Rural	11	Normal	1	3	1		1	NV	35B								2	high	7	2	2	0	1
326	1	Healthy	2	20.2107	Rural	9	Normal	1	3	1		1	NV	33C								1	low	9	2	2	0	1
327	1	Healthy	2	14.582	Rural	10	Normal	1	3	1		1	NV	15C								2	low	5	2	2	0	1
328	1	Healthy	1	16.4911	Rural	10	Normal	1	3	1		1	NV	38								2	high	12	2	2	0	1
329	1	Pneumonia	1	7.93285	Rural	9.7	Normal	1	3	1		1	NV	11A				ND				1	low	4	2	2		1	Alta
330	1	Healthy	1	20.1448	Rural	9	Mal	1	3	1		1	VT	19F								2	low	8	2	2	1	1
331	1	Healthy	2	16.5569	Rural	8	Normal	1	3	1		1	NV	21								2	low	9	2	2	1	1
332	1	Healthy	1	20.869	Rural	10	Normal	1	3	1		1	NV	19A								2	low	5	2	1	1	1
333	1	Healthy	1	16.6557	Rural	9	Normal	1	3	1		1	VT	19F								2	low	8	2	2	1	1
334	1	Healthy	2	8.4266	Rural	12	Normal	0	0	1		1	VT	23F								1	low	4	2	2	1	1
335	1	Healthy	1	19.0586	Rural	11	Normal	1	1	1		1	NV	11A								2	low	9	2	2	1	1
336	1	Pneumonia	1	11.2574	Rural	8	Normal	1	3	0	1	1	NV					24.28	13			1	low	8	2	2	1	1	Alta
337	1	Pneumonia	1	7.96577	Rural	6.5	Mal	1	3	1		1	VT	23F				ND				1	low	6	2	2	0	1	Alta
338	1	Pneumonia	1	15.9974	Rural	9.3	Normal	1	3	0	1	1	NV					30.6	3			1	high	5	2	2		1	Alta
339	1	Pneumonia	1	15.9974	Rural	8.6	Normal	1	3	0	1	1	NV					32.01	3			1	high	5	2	2		1	Alta
340	1	Healthy	2	7.17577	Rural	6	Mal	1	3	1		1	NV	07C								2	high	7	2	2	1	1
341	1	Healthy	2	4.54246	Rural	6	Normal	1	2	1		1	VT	6A								2	low	4	2	2	1	1
342	1	Healthy	1	19.5523	Rural	9	Mal	0	0	1		1	VT	6A								2	high	4	2	2	1	1
343	1	Healthy	1	13.5945	Rural	11	Normal	1	3	1		1	NV	19A								2	high	4	2	2	1	1
344	2	Healthy	2	32.5214	Rural	12.6	Normal			1		1	NV	19A								2	low	5	2	2	1	1
345	1	Healthy	2	16.0632	Rural	9	Normal	1	3	1		1	NV	19A								2	low	3	2	2	1	1
346	1	Healthy	2	20.7373	Rural	11	Normal	1	3	1		1	NV	35B								2	high	13	2	2	1	1
347	1	Healthy	2	22.5806	Rural	9	Normal	1	1	1		1	NV	34								2	low	3	2	2	1	1
348	1	Healthy	2	13.9566	Rural	7	Mal	1	3	1		1	NV	NT								2	low	6	2	2	1	1
349	2	Healthy	2	15.734	Rural	9.2	Normal	0	0	1		1	NV	034								2	high	7	2	2	1	1
350	2	Healthy	1	20.9677	Rural	9.3	Normal	1	3	1		1	VT	6B								2	low	4	2	1	1	1
351	1	Healthy	1	23.1402	Rural	11	Normal	1	2	1		1	NV	20								2	low	5	2	2	1	1
352	1	Healthy	1	10.1053	Rural	11	Normal	1	3	1		1	NV	NT								1	low	5	2	1	1	1
353	1	Healthy	1	18.4661	Rural	8	Mal	1	3	1		1	NV	15B								1	low	5	2	2	1	1
354	1	Healthy	2	20.4082	Rural	9	Normal	1	2	1		1	NV	21								2	low	5	2	2	1	1
355	1	Healthy	1	17.6432	Rural	10	Normal	0	0	0		0	NV									1	low	4	2	1	1	1
356	1	Healthy	1	7.17577	Rural	8	Normal	1	3	1		1	NV	13								2	high	7	2	2	1	1
357	1	Healthy	2	15.9315	Rural	8	Normal	0	0	1		1	VT	6B								2	low	5	2	1	1	1
358	1	Healthy	1	17.4786	Rural	10	Normal	1	2	0		0	NV									2	low	5	2	1	1	1
359	1	Pneumonia	2	13.2324	Rural	6.7	Mal	1	3	1		1	VT	19F								1	high	5	2	2		1	Alta
360	1	Pneumonia	1	7.30744	Rural	8.1	Normal	1	3	1		1	NV	35B								1	high	12	2	2		1	Alta
361	1	Pneumonia	2	4.47663	Rural	3.6	Mal	1	2	1		1	NV	15B								1	low	4	2	2	0	2	Alta
362	1	Pneumonia	1	8.82159	Rural	8.9	Normal	1	3	1		1	VT	23F								1	high	3	2	2	1	1	Abandono
363	1	Pneumonia	1	7.04411	Rural	9.5	Normal	1	3	0	1	1	NV					34.49	negative			1	high	7	2	2		1	Alta
364	1	Pneumonia	1	14.7465	Rural	9	Normal	1	3	1		1	NV	31				ND				1	low	10	2	2		1	Alta
365	1	Pneumonia	1	5.95787	Rural	8.4	Normal	1	3	1		1	VT	6A				ND				1	low	8	2	1	0	1	Alta
366	1	Pneumonia	2	21.5602	Rural	8.9	Normal	1	3	1		1	VT	23F				ND				1	low	4	2	2		1	Alta
367	1	Pneumonia	1	13.8249	Rural	10.1	Normal	1	3	1		1	VT	1	NT			ND		NT		1	low	6	2	1	0	1	Alta
368	1	Pneumonia	2	11.3562	Rural	7.7	Normal	1	3	1		1	NV	6C				ND				1	low	6	2	2		1	Alta
369	1	Pneumonia	2	10.3028	Rural	9.9	Normal	1	3	1		1	VT	6A				ND				1	high	11	2	2		1	Alta
370	1	Pneumonia	2	14.944	Rural	8.8	Normal	1	3	0	1	1	NV					35.52; 34.66, 34.43				1	low	3	2	2	1	1	Alta
371	1	Pneumonia	2	7.70244	Rural	7.4	Normal	1	3	1		1	NV	35B				ND				1	low	7	2	1		1	Alta
372	1	Pneumonia	1	15.0757	Rural	9	Normal	1	3	1		1	NV	NT				ND				1	high	6	2	2	0	1	Alta
373	1	Pneumonia	1	14.0224	Rural	8.9	Normal	1	3	1		1	VT	19F								1	high	4	2	2	0	1	Alta
374	1	Pneumonia	1	7.27452	Rural	6.6	Mal	1	3	0	1	1	VT					19.27	19F	23F		1	low	8	2	2		1	Transferido
375	1	Pneumonia	1	21.5602	Rural	9.7	Normal	1	3	1		1	NV	15C								1	low	7	2	2		1	Alta
376	1	Healthy	2	3.68664	Rural	6	Normal	1	2	1		1	NV	13								2	high	7	2	2	0	1
377	1	Healthy	1	19.0586	Urban	11	Normal	1	3	1		1	NV	06C								1	high	5	2	2	1	1
378	1	Healthy	1	17.2811	Urban	9	Normal	0	0	1		1	NV	13								2	low	2	2	2	1	1
379	1	Healthy	2	4.73996	Urban	4	Mal	1	2	0		0	NV									2	high	7	2	1	1	1
380	1	Healthy	2	4.70704	Urban	13	Normal	0	0	1		1	NV	23A								2	low	2	2	2	1
381	1	Healthy	1	5.85912	Urban	7	Normal	1	3	0		0	NV									2	low	20	2	2	1
382	1	Healthy	1	11.6524	Urban	7	Mal	1	3	1		1	VT	23F								2	low	4	2	2	1	1
383	1	Healthy	1	10.9941	Urban	10	Normal	0	0	1		1	NV	13								2	high	5	2	2	1	1
384	1	Healthy	1	18.6307	Urban	7	Mal	1	3	1		1	NV	19A								2	low	10	2	2	1	1
385	1	Healthy	1	6.2212	Urban	8	Normal	1	3	1		1	NV	19A								2	low	4	2	2	1	1
386	1	Healthy	2	15.5036	Urban	8	Normal	1	3	1		1	VT	9V								2	high	11	2	2	1	1
387	1	Healthy	1	21.7907	Urban	10	Normal	1	3	0		0	NV									1	high	4	2	1	1	1
388	1	Healthy	1	24.9835	Urban	14	Normal	0	0	1		1	NV	23B								2	low	4	2	2	1	1
389	1	Healthy	2	19.5853	Urban	12	Normal	1	3	1		1	NV	13								2	low	18	2	2	1	1
390	1	Healthy	1	16.7874	Urban	10	Normal	1	3	0		0	NV									1	high	3	2	2	1	1
391	1	Healthy	1	16.2607	Urban	8	Mal	1	3	0		0	NV									1	low	12	2	2	1	1
392	1	Healthy	2	24.2594	Urban	9	Mal	1	3	0		0	NV									2	high	5	2	2	1	1
393	1	Healthy	1	18.0382	Urban	7	Mal	1	1	1		1	VT	14								2	low	3	2	2	1	1
394	1	Healthy	1	24.6544	Urban	9	Mal	0	0	1		1	VT	14								2	low	4	2	2	1	1
395	1	Healthy	2	3.88413	Urban	7	Normal	1	2	1		1	VT	6A								2	high	5	2	2	1	1
396	1	Healthy	1	7.96577	Urban	6	Mal	1	3	1		1	NV	16F								2	low	5	2	2	1	1
397	1	Healthy	2	19.7498	Urban	8	Mal	1	3	1		1	NV	13								2	high	12	2	2	1	2
398	1	Healthy	1	22.5806	Urban	9	Mal	1	3	1		1	NV	11A								1	low	6	2	1	1	1
399	2	Pneumonia	1	9.447	Urban	7.2	Mal	1	3	0		0	NV					no Ct				1	high	5	2	2	0	1	Alta
400	2	Pneumonia	1	2.96248	Urban	2.4	Mal	1	1	0		0	NV					no Ct				1	high	9	2	2	0	1	Alta
401	1	Healthy	1	21.0336	Rural	8	Mal	1	3	1		1	NV	35B								2	low	5	2	2	1	1
402	1	Healthy	1	20.5727	Rural	11	Normal	1	3	1		1	NV	NT								2	low	3	2	2	1	1
403	1	Healthy	2	18.5978	Rural	9	Normal	0	0	1		1	NV	19A								2	low	6	2	2	1	1
404	1	Healthy	2	12.0474	Rural	8	Normal	1	3	1		1	NV	34								2	low	3	2	2	1	1
405	1	Healthy	2	2.13957	Rural	5	Normal	0	0	1		1	NV	19A								1	low	4	2	2	1	1
406	1	Healthy	1	19.0586	Rural	11	Normal	1	3	1		1	VT	19F								2	high	6	2	2	1	1
407	1	Healthy	2	8.65701	Rural	8	Normal	1	2	1		1	VT	14								2	low	11	2	1	1	1
408	1	Healthy	1	10.5332	Rural	9	Normal	1	3	1		1	NV	13								2	low	7	2	2	1	1
409	1	Healthy	1	18.1369	Rural	10	Normal	1	3	0		0	NV									2	low	5	2	2	1	1
410	1	Healthy	1	11.2903	Rural	9	Normal	1	3	1		1	NV	07C								2	low	3	2	2	1	1
411	1	Healthy	2	21.6261	Rural	10	Normal	0	0	1		1	NV	15C								2	low	5	2	2	1	1
412	1	Healthy	1	19.7169	Rural	8	Mal	1	1	1		1	NV	35B								2	low	7	2	2	1	1
413	1	Healthy	1	10.8295	Rural	8	Normal	1	3	1		1	NV	15C								2	low	6	2	2	1	1
414	1	Healthy	2	8.65701	Rural			1	3	1		1	NV	16F								2	low	4	2	1	1	1
415	1	Healthy	2	15.372	Rural	8	Normal	1	3	1		1	NV	15B								1	low	6	2	2	1	1
416	1	Pneumonia	1	21.7907	Rural	8.7	Mal	1	3	0	1	1	VT					29.63	14	23F		1	low	8	2	2		1	Alta
417	1	Healthy	2	20.2107	Rural	10	Normal	1	3	1		1	NV	13								2	low	6	2	2	1	2
418	1	Healthy	2	18.5648	Rural	9	Normal	1	3	1		1	NV	11A								2	low	7	2	2	1	1
419	2	Pneumonia	2	8.09743	Urban	5.6	Mal	0	0	1		1	NV	35B				ND				1	low	7	2	2		1	Alta
420	2	Pneumonia	1	13.8907	Urban	8.6	Normal	1	3	0		0	NV					no Ct				1	high		2	2		1	Alta
421	1	Pneumonia	1	9.11784	Urban	8.7	Normal	1	3	0	1	1	VT					28.93	6A/6B			1	high	4	2	2		2	Alta
422	1	Pneumonia	1	19.9473	Urban	12.5	Normal	1	3	0		0	NV					no Ct				1	high	4	2	1	0	1	Alta
423	1	Pneumonia	1	11.4878	Urban	9.5	Normal	1	1	1		1	VT	23F				ND				1	high	4	2	1		2	Alta
424	2	Pneumonia	2	10.8953	Urban	6.2	Mal	1	3	0		0	NV					no Ct				1	high	6	2	2	0	1	Alta
425	2	Pneumonia	2	7.60369	Urban	7.9	Normal	1	3	0	1	1	NV					33.18	negative			2	high	7	2	2		1	Alta
426	2	Pneumonia	1	2.60039	Urban	7.6	Normal	1	1	0		0	NV					no Ct				1	high	7	2	2		1	Alta
427	2	Pneumonia	2	8.49243	Urban	9	Normal	1	3	1		1	NV	13				ND				1	high	4	2	2	0	1	Alta
428	2	Pneumonia	2	22.5148	Urban	11.1	Normal	1	3	0		0	NV					no Ct				1	high	6	1	2	0	1	Alta
429	2	Pneumonia	1	28.6043	Urban	14	Normal	0	0	1		1	NV	23B								2	low	6	2	2		1	Alta
430	1	Healthy	2	3.52205	Rural	4	Mal	0	0	1		1	NV	31								2	high	5	2	2	1	1
431	2	Pneumonia	1	14.8782	Urban	9.8	Normal	1	3	0	1	1	NV					34.65	negative			1	high	3	2	2	0	1	Alta
432	1	Healthy	2	10.8624	Rural	5	Mal	0	0	1		1	VT	4								1	low	4	2	1	1	1
433	1	Pneumonia	2	16.2936	Urban	8.5	Normal	1	3	1		1	VT	19F				ND				1	low	5	2	2	0	1	Alta
434	2	Pneumonia	2	13.2324	Urban	12	Normal	0	0	0		0	NV					no Ct				1	high	5	2	2		1	Alta
435	1	Pneumonia	2	19.7498	Urban	11	Normal	0	0	1		1	VT	23F				ND				1	high	8	2	2		1	Alta
436	1	Pneumonia	2	9.47992	Urban	9	Normal	1	3	0		0	NV					no Ct				1	high	5	2	2		1	Alta
437	2	Pneumonia	1	6.78078	Urban	8.2	Normal	1	3	1		1	VT	23F								1	high	5	2	2		1	Alta
438	2	Pneumonia	2	6.12245	Urban	5.5	Mal	1	3	1		1	VT	6A				ND				1	low	9	2	2	0	1	Alta
439	2	Pneumonia	2	4.90454	Urban	7.6	Normal	1	3	0		0	NV					no Ct				1	high	7	2	2	0	1	Alta
440	2	Pneumonia	2	8.85451	Urban	6.9	Normal	1	3	1		1	NV	19A				ND				1	high	8	2	2	0	1	Alta
441	2	Pneumonia	1	9.34826	Urban	8.8	Normal	1	3	0		0	NV					no Ct				1	high	5	2	2	0	1	Alta
442	2	Pneumonia	2	25.3127	Urban	10	Normal	1	3	0	1	1	VT					24.57	14			1	high	4	1	2	0	1	Alta
443	2	Pneumonia	2	35.3193	Urban	10	Mal	1	3	0		0	NV					no Ct				1	low	9	2	2	1	1	Alta
444	2	Pneumonia	1	7.99868	Urban	8.3	Normal	1	3	0	1	1	NV					27.59	12F/12A/12B/44/46	16F		1	high	4	2	2	0	1	Alta
445	2	Pneumonia	1	8.92034	Urban	8	Normal	1	1	0	1	1	VT					33.74	1	12F/12A/12B/44/46		1	high	2	2	2		2	Alta
446	2	Pneumonia	1	4.0158	Urban	6.7	Normal	1	2	0		0	NV					no Ct				1	high	4	2	2	0	1	Alta
447	2	Pneumonia	1	32.7847	Urban	15	Normal	1	3	1		1	NV	35B								1	high	3	2	2		1	Alta
448	2	Pneumonia	2	17.6432	Urban	10	Normal	1	1	1		1	VT	14				ND				1	high	5	2	2	0	1	Alta
449	1	Pneumonia	1	14.944	Urban	8.2	Mal	1	3	1		1	VT	19F				ND				1	low	5	2	2	0	1	Alta
450	1	Pneumonia	1	10.9612	Urban	8.5	Normal	1	2	0		0	NV					no Ct				1	high	9	2	2	0	1	Alta
451	1	Pneumonia	1	20.079	Urban	11.5	Normal	1	3	0		0	NV					no Ct				1	low	12	2	2		1	Alta
452	1	Pneumonia	2	8.16327	Urban	7	Normal	1	3	1		1	NV	3				ND				1	high	9	2	2	0	1	Alta
453	1	Pneumonia	2	9.61159	Urban	6.5	Mal	1	3	1		1	NV	13				ND				1	high	7	2	2	0	2	Alta
454	1	Pneumonia	1	21.7577	Urban	12.9	Normal	1	3	0		0	NV					no Ct				1	low	6	2	1		1	Alta
455	1	Pneumonia	1	17.4457	Urban	11.4	Normal	1	3	0	1	1	VT					23.97	14			1	high	4	1	2		1	Alta
456	1	Pneumonia	1	5.33246	Urban	7.6	Normal	1	3	1		1	NV	15B				ND				1	high	7	2	1	0	1	Alta
457	1	Pneumonia	1	15.7011	Urban	11	Normal	1	3	1		1	NV	13				ND				1	high	3	2	2	1	1	Obito
458	2	Pneumonia	1	3.4233	Urban	6.6	Normal	0	0	1		1	NV	35B				ND				1	low	6	2	2		1	Alta
459	2	Pneumonia	2	22.0211	Urban	11	Normal	1	3	1		1	NV	13				ND				1	high	5	2	2	0	1	Alta
460	2	Pneumonia	1	8.4266	Urban	9.2	Normal	1	3	1		1	VT	19F				ND				1	high	2	2	2		1	Alta
461	1	Pneumonia	2	20.8361	Urban	10	Normal	0	0	0		0	NV					no Ct				1	high	22	2	2	0	1	Alta
462	2	Pneumonia	2	17.6432	Urban	10.6	Normal	1	3	0		0	NV					no Ct				1	high	12	2	2	0	1	Alta
463	1	Pneumonia	1	3.8183	Urban	6	Normal	1	2	0	1	1	NV					31.56	negative			1	low	7	2	2	1	1	Alta
464	2	Pneumonia	2	23.6998	Urban	10.5	Normal	1	3	0	1	1	VT					31.24	19F			1	high	7	1	2		2	Alta
465	1	Pneumonia	2	17.7749	Urban	10	Normal	1	3	1		1	NV	15A				ND				1	high	3	2	2		1	Alta
466	1	Pneumonia	2	20.474	Urban	12	Normal	1	3	1		1	VT	6A				ND				1	high	6	1	2		1	Alta
467	1	Pneumonia	1	6.31995	Urban	7.2	Normal	1	3	0		0	NV					no Ct				2	high	4	2	2	0	1	Alta
468	1	Pneumonia	2	6.38578	Urban	8.6	Normal	1	3	1		1	VT	23F								1	high	7	2	2		1	Alta
469	2	Pneumonia	1	26.6952	Urban	13.5	Normal	1	3	1		1	NV	13				ND				1	high	4	2	2	0	2	Alta
470	2	Pneumonia	1	2.79789	Urban	3.7	Mal	1	1	1		1	VT	23F				ND				1	low	4	2	2		1	Obito
471	2	Pneumonia	1	6.45161	Urban	6.5	Normal	1	3	1		1	NV	35A								1	low	12	2	1	1	2	Obito
472	2	Pneumonia	2	9.34826	Urban	7.7	Normal	1	3	0		0	NV					no Ct				1	high	8	2	2		1	Alta
473	1	Pneumonia	2	3.98288	Urban	6.5	Normal	1	2	1		1	NV	NT				ND				1	high	9	2	2		1	Alta
474	1	Pneumonia	1	21.2311	Urban	8	Mal	1	3	0	1	1	VT					32.11	19F			1	high	5	2	2		1	Alta
475	1	Pneumonia	2	3.8183	Urban	4.3	Mal	1	1	1		1	VT	6B				ND				1	high	3	2	2	0	1	Obito
476	1	Pneumonia	1	14.4174	Urban	9	Normal	1	3	0		0	NV					no Ct				1	high	6	2	2		1	Alta
477	1	Pneumonia	2	9.74325	Urban	7.5	Normal	1	3	0		0	NV					no Ct				1	high	5	2	2	0	2	Alta
478	1	Pneumonia	2	5.8262	Urban	8	Normal	1	3	1		1	NV	15B				ND				1	high	2	2	2	0	1	Alta
479	1	Pneumonia	2	6.68203	Urban	3.6	Mal	1	3	0	1	1	NV					29.06	negative			1	low	5	2	2		1	Alta
480	1	Pneumonia	2	4.2133	Urban	5	Mal	1	2	0	1	1	NV					34.43	negative			1	low	5	2	2	0	1	Alta
481	2	Pneumonia	1	24.9506	Urban	12.1	Normal	1	3	1		1	VT	6A								1	high	4	1	1		1	Alta
482	1	Pneumonia	1	12.1791	Urban	9	Normal	1	3	0		0	NV					no Ct				1	high	9	2	1	0	1	Alta
483	2	Pneumonia	1	5.99078	Urban	6.2	Mal	0	0	0	1	1	NV					28.35	negative			1	low	9	2	2	0	1	Alta
484	1	Pneumonia	1	3.6208	Urban	8.2	Normal	1	2	0	1	1	NV					31.12	negative			2	high	6	2	2		1	Alta
485	2	Healthy	2	19.5853	Urban	7.5	Mal	0	0	1		1	NV	15A								1	low	7	2	2	1	1
486	2	Pneumonia	2	38.2818	Urban	11.1	Mal	1	3	0	1	1	NV					32.07	negative			1	high	4	2	2	0	1	Alta
487	2	Pneumonia	1	19.2561	Urban	7.8	Mal	1	3	1		1	NV	19A				ND				1	high	7	2	2	0	2	Alta
488	1	Pneumonia	2	21.4286	Urban	12	Normal	1	3	0		0	NV					no Ct				2	high	6	2	2		1	Alta
489	2	Pneumonia	1	28.341	Urban	11	Normal	0	0	0	1	1	VT					33.31	19F			1	low	5	1	2	0	1	Alta
490	2	Pneumonia	1	9.31534	Urban	7.5	Normal	1	3	1		1	NV	19A				ND				2	low	5	2	2	0	1	Alta
491	2	Pneumonia	1	9.24951	Urban	7.6	Normal	1	3	1		1	NV	19A				ND				1	low	5	2	2	0	1	Alta
492	2	Pneumonia	2	8.0316	Urban	8.7	Normal	1	3	0		0	NV					no Ct				1	low	6	2	2	0	1	Alta
493	2	Healthy	2	7.47202	Urban	5	Mal	1	2	1		1	VT	19F								1	high	4	2	2	1	2
494	1	Healthy	2	18.0711	Rural	9	Normal	1	3	1		1	VT	3	14							1	low	14	2	1	0	1
495	1	Healthy	1	11.6524	Rural	11	Normal	1	2	1		1	NV	28F								2	high	9	2	2	0	1
496	1	Healthy	1	14.7465	Rural	13	Normal	0	0	1		1	NV	15C								2	low	7	2	2	0	1
497	1	Healthy	1	7.99868	Rural	9	Normal	1	3	1		1	NV	3	15C							2	high	7	2	2	0	1
498	1	Healthy	2	17.1494	Rural	8	Normal	1	3	1		1	VT	9V								2	low	3	2	2	1	1
499	1	Healthy	2	6.94536	Rural	7	Normal	1	3	1		1	VT	6A								2	high	10	2	2	0	1
500	1	Healthy	2	22.1856	Rural	11	Normal	1	3	1		1	NV	31								2	low	7	2	1	0	1
501	1	Healthy	2	13.9236	Rural	10	Normal	1	3	1		1	NV	19A								1		9	2	2	0	1
502	1	Healthy	1	17.6432	Rural	12	Normal	1	3	1		1	NV	13								2	low	6	2	2	0	1
503	1	Healthy	1	10.4016	Rural	9	Normal	1	3	1		1	NV	11A								2	low	8	2	2	0	1
504	1	Healthy	1	13.9566	Rural	10	Normal	1	3	1		1	NV	NT								2	low	8	2	2	0	1
505	1	Healthy	2	10.3028	Rural	11	Normal	1	3	1		1	VT	6A								2	low	4	2	2	0	1
506	1	Healthy	1	5.29954	Rural	10	Normal	0	0	1		1	NV	16F								2	low	3	2	1	0	1
507	1	Healthy	1	17.4457	Rural	11	Normal	1	1	1		1	VT	19F								2	low	13	2	2	0	1
508	1	Healthy	1	4.54246	Rural	7	Normal	1	2	1		1	NV	19A								2	low	9	2	2	0	1
509	1	Healthy	2	19.1903	Rural	10	Normal	1	3	1		1	VT	6A								2	low	3	2	2	0	1
510	1	Healthy	1	5.52995	Rural	8	Normal	0	0	1		1	VT	18A								2	low	7	2	2	0	1
511	1	Healthy	2	23.1731	Rural	10	Normal	1	3	1		1	NV	13								2	low	8	2	2	0	1
512	1	Healthy	2	10.1053	Rural	8	Normal	1	3	1		1	NV	19A								2	low	7	2	2	0	1
513	1	Healthy	2	20.7373	Rural	11	Normal	1	3	1		1	NV	16F								2	low	16	2	2	0	1
514	1	Healthy	2	14.3186	Rural	9	Normal	1	3	1		1	NV	35B								2	low	8	2	2	0	1
515	1	Healthy	2	18.9269	Rural	9	Normal	1	3	1		1	NV	19A								2	low	10	2	2	0	1
516	1	Healthy	1	8.95326	Rural	8	Normal	1	3	1		1	NV	19A								2	low	9	2	2	0	1
517	1	Healthy	2	11.6853	Rural	11	Normal	1	3	1		1	NV	19A								2	low	5	2	2	0	1
518	1	Healthy	1	23.239	Rural	11	Normal	1	3	0		0	NV									2	low	8	2	2	0	1
519	1	Healthy	1	8.4266	Rural	7	Mal	1	3	1		1	NV	15B								2	low	7	2	2	0	1
520	1	Healthy	1	7.93285	Rural	5	Mal	1	3	1		1	NV	15C								1	high	8	2	2	0	1
521	1	Healthy	1	4.50955	Rural	7	Normal	1	2	0		0	NV									2	low	8	2	2	0	1
522	1	Healthy	1	6.12245	Rural	8	Normal	1	3	1		1	NV	11A								2	low	9	2	2	0	1
523	1	Healthy	1	2.76498	Rural	6	Normal	1	1	1		1	NV	19A								1	low	6	2	2	0	1
524	1	Healthy	2	12.7057	Rural	9	Normal	1	3	1		1	NV	19A								1	low	4	2	2	0	1
525	1	Healthy	2	18.8282	Rural	9	Normal	1	2	1		1	NV	NT								1	low	7	2	1	0	1
526	1	Healthy	1	18.2028	Rural	8	Mal	1	3	1		1	NV	NT								2	low	5	2	2	0	1
527	1	Healthy	2	18.4003	Rural	11	Normal	1	3	1		1	NV	07C								2	low	8	2	2	0	1
528	1	Healthy	2	19.3878	Rural	10	Normal	0	0	0		0	NV									2	low	3	2	2	0	1
529	1	Healthy	1	22.8769	Rural	11	Normal	1	3	0		0	NV									1	low	3	2	2	0	1
530	1	Healthy	1	14.6149	Rural	9	Normal	1	3	1		1	NV	11A								2	low	9	2	2	0	1
531	1	Healthy	2	24.391	Rural	10	Normal	1	3	1		1	VT	6A								2	low	7	2	2	0	1
532	1	Healthy	1	7.24161	Rural	10	Normal	1	3	1		1	VT	6A								2	low	7	2	2	0	1
533	1	Healthy	2	12.6399	Rural	10	Normal	1	3	1		1	NV	23B								2	low	8	2	1	0	1
534	1	Healthy	1	18.499	Rural	10	Normal	1	3	1		1	NV	23B								2	low	9	2	2	0	1
535	1	Healthy	1	12.212	Rural	11	Normal	1	3	1		1	NV	07C								2	low	7	2	2	0	1
536	1	Healthy	2	10.1382	Rural	6	Mal	1	3	1		1	VT	6A								2	low	4	2	2	0	1
537	1	Healthy	2	8.55826	Rural	10	Normal	0	0	1		1	NV	NT								2	low	3	2	2	0	1
538	1	Healthy	2	18.5648	Rural	11	Normal	1	1	1		1	NV	13								2	high	9	2	2	0	1
539	1	Healthy	2	19.0915	Rural	12	Normal	1	3	1		1	NV	38								2	low	3	2	2	0	1
540	1	Healthy	2	22.449	Rural	10	Normal	1	3	1		1	VT	19F								2	high	11	2	2	0	1
541	1	Healthy	2	10.2041	Rural	7	Normal	1	3	0		0	NV									2	high	7	2	2	0	1
542	1	Healthy	2	13.002	Rural	9	Normal	1	3	1		1	VT	23F								1	high	9	2	1	0	1
543	1	Healthy	2	14.7136	Rural	10	Normal	1	3	0		0	NV									1	low	4	2	2	0	1
544	1	Healthy	2	15.5036	Rural	10	Normal	1	1	1		1	NV	07C								2	low	4	2	2	0	1
545	1	Healthy	2	5.52995	Rural	6	Normal	1	3	1		1	VT	6A	NT							1	low	2	2	2	0	1
546	1	Healthy	2	6.74786	Rural	8	Normal	0	0	1		1	VT	6A								1	low	5	2	2	0	1
547	1	Healthy	2	22.6794	Rural	10	Normal	1	3	1		1	NV	NT								2	high	4	2	2	0	1
548	1	Healthy	2	5.8262	Rural	7	Normal	1	3	1		1	VT	23F								2	low	10	2	2	0	1
549	1	Healthy	2	9.90783	Rural	9	Normal	1	3	1		1	VT	6A								2	high	6	2	2	0	2
550	1	Healthy	1	18.7623	Rural	9	Normal	0	0	1		1	NV	19A								2	high	3	2	2	0	1
551	1	Healthy	2	11.9157	Rural	9	Normal	1	3	1		1	VT	9V								2	high	3	2	2	0	1
552	1	Healthy	1	11.6853	Rural	10	Normal	0	0	1		1	VT	6A								2	low	6	2	2	0	1
553	1	Healthy	2	11.4549	Rural	8	Normal	1	3	1		1	VT	23F								2	low	6	2	2	0	1
554	1	Healthy	1	5.23371	Rural	7	Normal	1	3	1		1	VT	19F								2	low	12	2	2	0	1
555	1	Healthy	2	15.4707	Rural	9	Normal	1	3	1		1	VT	19F								2	low	9	2	1	0	1
556	1	Healthy	2	18.104	Rural	10	Normal	1	3	1		1	VT	23F								2		8	2	2	0	2
557	1	Healthy	2	23.4694	Rural	11	Normal	0	0	1		1	NV	10A								2	high	6	2	2	0	1
558	1	Healthy	2	17.8736	Rural	10	Normal	1	3	1		1	NV	34								2	low	4	2	2	0	1
559	1	Healthy	2	21.8894	Rural	9	Normal	1	1	0		0	NV									2	low	6	2	2	0	1
560	1	Healthy	1	17.6103	Rural	11	Normal	1	3	1		1	NV	23B								2	high	9	2	1	0	1
561	1	Healthy	1	23.5681	Rural	12	Normal	1	3	1		1	NV	06C								2	low	11	2	2	0	1
562	1	Healthy	2	22.1856	Rural	9	Normal	1	3	1		1	NV	19A								2	low	10	2	2	0	1
563	1	Healthy	2	6.94536	Rural	7	Normal	1	2	1		1	NV	15C								2	low	5	2	2	0	1
564	1	Healthy	1	9.51284	Rural	9	Normal	1	3	1		1	NV	19A								2	high	5	2	2	0	1
565	1	Healthy	2	11.9487	Rural	9	Normal	1	3	1		1	NV	21								2	low	4	2	2	0	1
566	1	Healthy	1	8.36076	Rural	7	Normal	1	3	1		1	NV	09N								2	low	4	2	2	1	1
567	1	Healthy	1	8.36076	Rural	7	Normal	1	3	1		1	NV	09N								2	low	4	2	2	0	1
568	1	Healthy	1	9.77617	Rural	7	Mal	1	3	1		1	NV	NT								1	high	5	2	2	0	1
569	1	Healthy	2	22.2515	Rural	13	Normal	1	3	0		0	NV									2	low	5	2	2	0	1
570	1	Healthy	1	25.3785	Rural	11	Normal	1	3	1		1	VT	5								1	low	5	2	1	0	1
571	1	Healthy	1	18.2357	Rural	13	Normal	1	3	1		1	VT	19F								2	high	8	2	2	0	2
572	1	Healthy	1	12.6728	Rural	9	Normal	1	3	1		1	NV	13								2	low	7	2	1	0	1
573	1	Healthy	2	10.7637	Rural	7	Normal	1	3	1		1	NV	35B								1	low	2	2	2	0	1
574	1	Healthy	1	17.2482	Rural	10	Normal	1	3	1		1	VT	14								2	low	12	2	2	0	1
575	1	Healthy	1	4.47663	Rural	7	Normal	1	3	1		1	VT	9V								1	low	8	2	1	0	1
576	1	Healthy	2	11.4878	Rural	9	Normal	1	3	1		1	NV	13								1	low	5	2	2	0	1
577	1	Healthy	2	24.5227	Rural	11	Normal	1	2	1		1	NV	NT								1	low	6	2	2	0	1
578	1	Healthy	1	22.3831	Rural	11	Normal	1	3	1		1	NV	07C								2	low	7	2	2	0	1
579	1	Healthy	2	19.0257	Rural	9	Normal	1	3	1		1	NV	20								2	high	10	2	2	0	1
580	1	Healthy	1	13.7591	Rural	8	Mal	1	3	1		1	VT	13	23F							1	high	10	2	2	0	1
581	1	Healthy	2	13.4957	Rural	8	Normal	1	3	0		0	NV									1	high	6	2	2	0	1
582	1	Healthy	1	14.4832	Rural	10	Normal	1	3	0		0	NV									2	low	7	2	1	0	1
583	1	Healthy	2	3.8183	Rural	5	Normal	1	2	1		1	NV	10A								2	low	5	2	2	0	1
584	1	Healthy	2	9.24951	Rural	9	Normal	1	3	1		1	NV	34								2	low	10	2	2	0	1
585	1	Healthy	2	15.5695	Rural	8	Normal	1	3	1		1	NV	11A								1	high	5	2	2	0	1
586	1	Healthy	2	10.5991	Rural	7	Normal	1	3	1		1	VT	23F								1	low	4	2	2	0	1
587	1	Healthy	2	10.4345	Rural	8	Normal	1	3	1		1	VT	6B								1	high	5	2	2	0	1
588	1	Healthy	2	16.3594	Rural	10	Normal	1	3	0		0	NV									2	high	7	2	2	0	1
589	1	Healthy	1	7.40619	Rural	6	Mal	1	2	0		0	NV									2	low	4	2	2	0	1
590	1	Healthy	2	10.6978	Rural	8	Normal	1	3	1		1	NV	35B								1	low	4	2	2	0	1
591	1	Healthy	1	21.5932	Rural	12	Normal	1	2	0		0	NV									2	low	9	2	1	0	1
592	1	Healthy	1	7.01119	Rural	8	Normal	0	0	1		1	NV	16F								2	low	5	2	1	0	1
593	1	Healthy	2	18.4003	Rural	10	Normal	1	3	1		1	VT	9V								2	high	5	2	2	0	1
594	1	Healthy	2	16.3594	Rural	10	Normal	1	2	1		1	NV	23B								2	high	5	2	2	0	1
595	1	Healthy	2	19.1244	Rural	9	Normal	1	3	1		1	VT	6A								1	high	7	2	2	0	1
596	1	Healthy	2	20.7044	Rural	11	Normal	1	3	1		1	NV	19A	NT	35B	3					2	low	4	2	2	0	1
597	1	Healthy	2	17.7749	Rural	11	Normal	1	3	1		1	NV	15A								2	high	3	2	2	0	1
598	1	Healthy	1	4.97038	Rural	8	Normal	1	2	1		1	VT	19F								1	high	5	2	2	0	1
599	1	Healthy	2	6.0237	Rural	8	Normal	0	0	1		1	NV	34								2	high	5	2	2	0	1
600	1	Healthy	2	7.73535	Rural	9	Normal	1	3	1		1	VT	6B								2	high	8	2	2	0	2
601	1	Healthy	1	4.64121	Rural	7	Normal	1	1	1		1	NV	10A								1	low	7	2	2	0	1
602	1	Healthy	1	5.46412	Rural	7	Normal	1	3	1		1	NV	33C								1	low	6	2	2	0	1
603	1	Healthy	2	7.10994	Rural	8	Normal	1	3	1		1	VT	23F								2	low	16	2	2	0	1
604	1	Healthy	1	6.97828	Rural	7	Normal	0	0	1		1	NV	10A								1	high	5	2	2	0	1
605	1	Healthy	1	5.69454	Rural	7	Normal	0	0	1		1	NV	07C								2	low	6	2	1	0	1
606	1	Healthy	1	6.58328	Rural	8	Normal	1	3	1		1	NV	11A								2	high	8	2	2	0	1
607	1	Healthy	1	12.8045	Rural	11	Normal	1	3	1		1	NV	10A								2	low	4	2	2	0	1
608	1	Pneumonia	2	7.24161	Rural	7.8	Normal	1	3	1		1	NV	10A				ND				1	low	5	2	1	0	1	Alta
609	1	Healthy	1	12.3107	Rural	11	Normal	1	1	1		1	VT	6A								2	low	9	2	2	0	1
610	1	Pneumonia	1	4.24621	Rural	5.5	Mal	1	2	0		0	NV					no Ct				1	low	5	2	1		1	Alta
611	1	Healthy	1	21.8565	Rural	12	Normal	1	2	1		1	NV	21	8							2	low	10	2	2	0	1
612	1	Healthy	1	8.75576	Rural	8	Normal	1	3	1		1	NV	21								2	high	6	2	2	0	1
613	1	Healthy	1	21.9552	Rural	11	Normal	1	3	1		1	VT	23F								2	high	5	2	2	0	1
614	1	Healthy	1	21.0994	Rural	12	Normal	1	3	1		1	VT	19F								2	low	8	2	2	0	1
615	1	Healthy	1	10.3687	Rural	8	Normal	1	3	1		1	NV	19A								1	high	5	2	2	0	1
616	1	Healthy	2	10.7307	Rural	7	Normal	1	3	0		0	NV									1	high	10	2	2	0	1
617	1	Healthy	1	16.129	Rural	9	Normal	1	3	1		1	NV	13								2	high	9	2	2	0	1
618	1	Healthy	2	5.99078	Rural	7	Normal	0	0	1		1	VT	23F								2	high	15	2	1	0	1
619	1	Healthy	1	23.3706	Rural	11	Normal	1	3	0		0	NV									2	high	5	2	2	0	1
620	1	Healthy	1	18.1698	Rural	10	Normal	1	3	0		0	NV									2	low	8	2	1	0	1
621	1	Healthy	1	13.397	Rural	9	Normal	1	3	1		1	VT	14								2	low	12	2	1	0	1
622	1	Healthy	1	17.5774	Rural	9	Normal	0	0	1		1	NV	35B								2	low	4	2	2	0	1
623	1	Healthy	2	15.734	Rural	10	Normal	1	2	1		1	NV	24F								1	high	16	2	2	0	1
624	1	Healthy	1	4.11455	Rural	8	Normal	1	2	1		1	NV	11A								2	low	4	2	2	0	1
625	1	Healthy	1	19.0915	Rural	11	Normal	1	3	1		1	NV	35B								2	low	6	2	1	0	1
626	1	Healthy	2	19.9473	Rural	10	Normal	1	3	1		1	VT	14								1	low	6	2	2	0	1
627	1	Healthy	1	9.31534	Rural			1	1	1		1	NV	10A								2	high	13	2	2	0	1
628	1	Healthy	1	23.3377	Rural	10	Normal	0	0	1		1	VT	6A								2	low	10	2	1	0	1
629	1	Healthy	2	2.30415	Rural	7	Normal	0	0	1		1	VT	19F								2	low	5	2	2	0	1
630	1	Healthy	1	20.6386	Rural	10	Normal	1	3	1		1	VT	19F								2	low	7	2	2	0	1
631	1	Healthy	1	7.89993	Rural	7	Normal	1	3	1		1	NV	07C								2	low	6	2	1	0	1
632	1	Healthy	1	10.1382	Rural	9	Normal	1	3	1		1	NV	NT								2	low	4	2	1	0	1
633	1	Healthy	2	19.8815	Rural	9	Normal	1	3	1		1	VT	6B								2	high	11	2	2	0	1
634	1	Healthy	2	16.3594	Rural	9	Normal	1	3	1		1	NV	16F	3							2	low	5	2	2	0	1
635	1	Healthy	2	9.47992	Rural	8	Normal	1	3	1		1	NV	34								2	low	14	2	2	0	1
636	1	Pneumonia	1	6.68203	Rural	8.7	Normal	1	3	1		1	NV	NT				ND				1	low	4	2	2	1	1	Abandono
637	1	Pneumonia	2	7.24161	Rural	4.8	Mal	1	3	0		0	NV					no Ct				1	low	7	2	1		1	Transferido
638	1	Pneumonia	1	10.6649	Rural	8.4	Normal	1	3	0	1	1	NV					29.46	19A			1	low	15	2	2	0	1	Abandono
639	1	Pneumonia	1	7.76827	Rural	6	Mal	1	3	0	1	1	VT					23.91	15B/C	23F		1	low	5	2	2		1	Alta
640	1	Healthy	1	22.7452	Rural	11	Normal	1	3	0		0	NV									2	high	8	2	2	1	1
641	2	Healthy	1	26.1027	Rural	11.7	Normal	0	0	1		1	NV	013								2	low	4	2	1	1	1
642	1	Pneumonia	2	19.3878	Rural	8.9	Normal	1	3	0	1	1	NV					21.41	7C/7B/40			1	low	4	2	2		1	Alta
643	1	Healthy	2	12.9691	Rural	8	Normal	1	3	1		1	VT	4								1	low	7	2	1	1	1
644	1	Healthy	2	20.5727	Rural	10	Normal	1	3	0		0	NV									2	high	7	2	1	1	1
645	2	Healthy	1	31.0402	Rural	14.3	Normal	1	3	1		1	NV	021								1	high	5	2	2	1	1
646	2	Healthy	1	9.05201	Rural	9.5	Normal	1	3	1		1	NV	19A								2	low	3	2	2	1	1
647	1	Pneumonia	1	17.7419	Rural	9.6	Normal	1	3	0	1	1	NV					31.25	12F/12A/12B/44/46			1	high	7	2	1	0	1	Alta
648	1	Healthy	1	5.52995	Rural	7	Normal	1	3	1		1	VT	23F								2	low	9	2	2	1	1
649	1	Healthy	1	7.37327	Rural	6	Mal	1	3	1		1	NV	16F								2	low	5	2	2	1	1
650	1	Healthy	2	23.6998	Rural	10	Normal	1	3	1		1	NV	NT								2	low	9	2	2	1	2
651	1	Healthy	2	16.4253	Rural	9	Normal	0	0	1		1	NV	10A								1	low	6	2	2	1	1
652	1	Pneumonia	1	14.5161	Rural	6.6	Mal	1	3	0	1	1	VT					25.41	9V/9A			1	low	5	2	2	0	1	Alta
653	1	Pneumonia	2	4.73996	Rural	5.8	Normal	1	3	1		1	VT	14				ND				1	low	4	2	2		1	Alta
654	1	Pneumonia	1	4.80579	Rural	6	Normal	1	2	0	1	1	NV					32.89	11A/11D			1	low	4	2	1	0	1	Alta
655	1	Healthy	2	10.4674	Rural	6	Mal	1	3	1		1	VT	6A								2	low	4	2	2	1	2
656	1	Healthy	1	12.8703	Rural	7	Mal	1	3	1		1	NV	15A								1	high	5	2	2	1	1
657	1	Healthy	2	12.9691	Rural	6	Mal	1	2	1		1	NV	NT								1	low	8	2	2	1	1
658	1	Healthy	2	12.4753	Rural	7	Mal	0	0	1		1	NV	13								2	low	3	2	2	1	1
659	1	Healthy	2	20.4082	Rural	8	Mal	1	3	0		0	NV									1	low	4	2	2	1	2
660	1	Healthy	2	15.5365	Rural	9	Normal	1	3	1		1	NV	10A								2	high	5	2	2	1	1
661	1	Healthy	1	16.9519	Rural	10	Normal	1	3	1		1	NV	28F								1	low	4	2	1	1	1
662	1	Pneumonia	1	23.2061	Urban	9.5	Mal	1	3	1		1	VT	23F				ND				1	low	9	2	1	0	1	Alta
663	1	Pneumonia	1	25.5431	Urban	12.5	Normal	1	3	0		0	NV					no Ct				1	high	6	1	2	0	1	Alta
664	1	Pneumonia	1	25.5431	Urban	10	Normal	1	2	1		1	VT	14				ND				1	low	3	2	2		1	Alta
665	1	Pneumonia	1	2.99539	Urban	8	Normal	1	1	1		1	VT	6B				ND				1	high	7	2	1	0	1	Alta
666	1	Pneumonia	1	17.1165	Urban	10.2	Normal	1	3	0		0	NV					no Ct				1	low	7	2	2	0	1	Alta
667	1	Pneumonia	1	3.39039	Urban	6.8	Normal	1	1	1		1	VT	23F				ND				1	high	11	2	2	0	1	Alta
668	1	Pneumonia	1	25.7077	Urban	5.7	Mal	0	0	0		0	NV					no Ct				1	high	9	2	2	1	1	Alta
669	1	Pneumonia	1	11.2574	Urban	5.1	Mal	1	3	1		1	NV	16F				ND				1	low	5	2	2	1	1	Alta
670	1	Pneumonia	2	14.1211	Urban	11	Normal	1	3	1		1	VT	19F				ND				1	high	8	2	2	0	1	Alta
671	2	Pneumonia	1	22.9756	Urban	10	Normal	1	3	0	1	1	NV					33.99	negative			1	high	8	2	2	0	1	Alta
672	1	Pneumonia	2	24.786	Urban	9.4	Normal	1	3	0	1	1	NV					23.05	6C/6D			1	low	7	2	1		1	Alta
673	1	Pneumonia	2	22.7452	Urban	8.7	Mal	1	3	0		0	NV					no Ct				1	low	7	2	2	0	1	Alta
674	1	Pneumonia	2	4.73996	Urban	6.9	Normal	0	0	1		1	VT	6A				ND				1	low	14	2	1		1	Alta
675	1	Pneumonia	1	16.7874	Urban	9.1	Normal	1	3	0		0	NV					no Ct				1	high	6	2	2		1	Alta
676	1	Pneumonia	2	15.3061	Urban	7.3	Mal	0	0	0	1	1	NV					35.56	negative			1	low	15	2	2		1	Alta
677	1	Pneumonia	2	7.53785	Urban	5.1	Mal	1	3	1		1	NV	17F				ND				1	high	12	2	2		1	Alta
678	1	Pneumonia	2	6.12245	Urban	6.8	Normal	1	3	0	1	1	VT					24.6	9V/9A			1	high	8	2	1		1	Alta
679	1	Pneumonia	2	11.5207	Urban	7.5	Normal	1	3	0		0	NV					no Ct				1	high	5	2	2	1	1	Alta
680	1	Pneumonia	1	20.3094	Urban	9.5	Normal	1	3	0	1	1	NV					30.25	11A/11D			1	high	8	2	1	0	1	Alta
681	2	Pneumonia	1	19.1903	Urban	10.5	Normal	1	3	1		1	NV	19A								1	low	5	2	2	0	1	Alta
682	2	Pneumonia	2	27.4523	Urban	11.4	Normal	1	3	1		1	NV	15B								1	low	11	2	2	0	1	Alta
683	2	Pneumonia	2	3.09414	Urban	5.4	Normal	1	1	1		1	NV	19B								1	high	11	2	2		1	Alta
684	2	Pneumonia	1	24.424	Urban	12	Normal	1	2	1		1	VT	23F								1	low	6	2	1	0	1	Alta
685	2	Pneumonia	1	8.45951	Urban	9	Normal	1	3	1		1	VT	6B								1	low	8	2	2	0	1	Alta
686	2	Pneumonia	1	14.977	Urban	9	Normal	1	3	0	1	1	VT					29.19	6A/6B			1	high	3	1	2		1	Alta
687	2	Pneumonia	2	11.7841	Urban	7	Mal	1	3	0	1	1	NV					20.63	15A/15F			1	low	5	2	1	0	1	Alta
688	2	Pneumonia	1	13.9895	Urban	9.8	Normal	1	3	1		1	VT	6A								1	low	5	2	1	0	1	Alta
689	2	Pneumonia	2	16.9849	Urban	9.5	Normal	1	3	0		0	NV					no Ct				1	low	7	2	2	0	1	Alta
690	1	Healthy	1	24.3252	Urban	10	Normal	0	0	1		1	NV	23B								2	low	5	2	2	1	2
691	1	Healthy	2	12.9691	Urban	8	Normal	1	3	0		0	NV									2	high	8	2	1	1	1
692	1	Pneumonia	2	16.8203	Urban	8.5	Normal	1	3	0		0	NV									1	high	10	2	2	0	1	Alta
693	1	Pneumonia	1	10.0395	Urban	6.6	Mal	1	3	1		1	VT	23F				ND				1	high	4	2	2	1	1	Alta
694	1	Pneumonia	2	17.5115	Urban	10	Normal	1	3	1		1	VT	23F				ND				1	low	5	2	2		1	Alta
695	1	Pneumonia	1	20.6057	Urban	10.2	Normal	0	0	0		0	NV					no Ct				1	low	7	2	2		1	Alta
696	2	Pneumonia	1	21.264	Urban	12.5	Normal	1	3	1		1	VT	9V								1	low	7	2	2	0	1	Alta
697	1	Healthy	1	12.607	Urban	7	Mal	1	3	1		1	NV	19A								1	low	6	2	2	1	1
698	1	Pneumonia	1	6.97828	Urban	9.1	Normal	1	3	0		0	NV					no Ct				1	low	6	1	2	0	1	Alta
699	1	Pneumonia	1	11.027	Urban	7.6	Normal	1	3	1		1	VT	6A				ND				1	high	13	2	1	0	1	Alta
700	1	Healthy	2	25.971	Urban	11	Normal	0	0	1		1	NV	07C								2	low	5	2	2	1	1
701	1	Pneumonia	1	13.002	Urban	10.8	Normal	1	3	0		0	NV					no Ct				1	high	10	2	2	0	1	Alta
702	1	Healthy	2	17.5774	Urban	8	Normal	0	0	0		0	NV									2	high	8	2	2	1	1
703	1	Healthy	2	6.25411	Urban	14	Normal	0	0	1		1	NV	15C								2	low	12	2	1	1	1
704	1	Healthy	1	24.9835	Urban	9	Mal	1	3	1		1	VT	14								2	low	8	2	2	1	1
705	1	Healthy	1	22.5806	Urban	10	Normal	1	3	1		1	VT	NT	6B							2	high	5	2	2	1	1
706	1	Pneumonia	1	19.0586	Urban	8	Mal	1	3	1		1	VT	19F				ND				1	low	4	2	2		1	Alta
707	1	Pneumonia	2	24.6873	Urban	11	Normal	1	3	1		1	NV	34	3			ND				1	high	7	2	2	0	1	Alta
708	1	Pneumonia	2	5.36537	Urban	6.9	Normal	1	2	0	1	1	VT					30.71	23F			1	high	8	2	2	0	1	Alta
709	1	Pneumonia	1	7.66952	Urban	9	Normal	1	3	1		1	VT	19F				ND				1	low	3	2	2		1	Alta
710	1	Pneumonia	2	6.2212	Urban	8.9	Normal	1	3	1		1	NV	NT								1	low	6	2	2	0	1	Alta
711	1	Pneumonia	2	6.12245	Urban	6.5	Normal	1	3	1		1	VT	6B								1	high	4	2	2	0	1	Alta
712	1	Pneumonia	1	25.609	Urban	10	Normal	1	1	0	1	1	NV					31.51	negative			1	low	3	2	2	0	1	Alta
713	1	Pneumonia	1	16.2607	Urban	7.8	Mal	1	3	0		0	NV					no Ct				1	high	4	2	2		1	Alta
714	1	Pneumonia	1	26.1685	Urban	11.6	Normal	1	3	0	1	1	NV					33.96	12F/12A/12B/44/46			1	low	6	2	1	0	1	Alta
715	1	Pneumonia	1	10.9282	Urban	8.9	Normal	1	3	1		1	NV	NT								1	high	5	2	2		1	Alta
716	1	Pneumonia	2	18.6965	Urban	10.1	Normal	1	3	0	1	1	NV					32.18	12F/12A/12B/44/46			1	low	5	2	2		1	Alta
717	1	Pneumonia	1	7.80118	Urban	9.2	Normal	1	3	1		1	NV	10A								1	low	5	2	2		1	Alta
718	1	Pneumonia	2	15.7999	Urban	9.6	Normal	1	3	0	1	1	NV					34.63	negative			1	low	6	2	1	0	1	Alta
719	1	Pneumonia	1	3.09414	Urban	4.5	Mal	0	0	0		0	NV					no Ct				1	low	6	2	2	0	1	Alta
720	1	Pneumonia	2	24.3581	Urban	11.2	Normal	1	3	1		1	NV	3				ND				1	low	7	2	2	0	1	Alta
721	1	Pneumonia	2	23.8315	Urban	11.6	Normal			1		1	NV	19A				ND				1	low	9	2	2	0	1	Alta
722	1	Pneumonia	2	3.71955	Urban	4.9	Normal	1	1	1		1	VT	6A				ND				1	high	5	2	2	1	1	Alta
723	1	Pneumonia	2	15.1415	Urban	9	Normal	1	3	0		0	NV					no Ct				1	high	3	2	1	0	2	Alta
724	1	Pneumonia	1	20.0132	Urban	10	Normal	1	3	0		0	NV					no Ct				1	high	7	2	2	0	1	Alta
725	1	Pneumonia	1	25.3127	Urban	9	Mal	1	3	0	1	1	VT					22.39	17F	19F		1	low	5	2	2	1	2	Alta
726	1	Pneumonia	2	23.634	Urban	10	Normal	1	3	0	1	1	VT					30.53	23F			1	low	8	2	1	0	1	Alta
727	2	Pneumonia	2	28.8677	Urban	9.9	Normal	1	3	0	1	1	VT					32.54	6A/6B			1	high	6	2	2	0	1	Alta
728	2	Pneumonia	1	10.0066	Urban	7.5	Normal	1	3	1		1	NV	21								1	high	7	2	2	0	1	Alta
729	2	Pneumonia	1	15.4049	Urban	10	Normal	1	3	1		1	NV	23B								1	low	8	2	2	0	1	Alta
730	1	Pneumonia	1	24.2594	Urban	12	Normal	1	3	0		0	NV					no Ct				1	low	8	2	1		1	Alta
731	2	Pneumonia	2	4.93746	Urban	10	Normal	1	3	0	1	1	VT					22.47	14	21		1	low	6	2	2	0	1	Alta
732	2	Pneumonia	1	14.7465	Urban	6.6	Mal	1	3	1		1	VT	23F								1	low	5	2	1	1	1	Alta
733	1	Healthy	1	15.7011	Urban	13	Normal	0	0	1		1	NV	16F								2	high	6	2	2	1	1
734	1	Healthy	2	6.4187	Urban	8	Normal	1	3	1		1	VT	9V								2	high	3	2	2	1	1
735	2	Pneumonia	1	10.3028	Urban	8.5	Normal	1	2	0	1	1	NV					33.81	negative			1	high	11	2	2	0	1	Alta
736	1	Healthy	1	5.95787	Urban	7	Normal	1	3	1		1	NV	19A								2	low	6	2	2	1
737	1	Healthy	2	5.69454	Urban	5	Mal	0	0	0		0	NV									2	low	8	2	2	1	1
738	1	Healthy	1	24.5556	Urban	11	Normal	0	0	1		1	NV	13								2	high	2	2	2	1	1
739	1	Healthy	1	12.607	Urban	9	Normal	1	3	1		1	NV	13								2	low	7	2	2	1	1
740	1	Healthy	2	9.38117	Urban	6	Mal	1	2	1		1	NV	13								1	low	6	2	2	1	1
741	1	Healthy	2	5.16787	Urban	5	Mal	1	2	1		1	NV	11A								2	low	5	2	1	1	1
742	1	Healthy	1	17.8078	Urban	9	Normal	1	3	1		1	NV	15B								2	high	5	2	2	1	1
743	1	Healthy	2	23.0744	Urban	12	Normal	1	1	0		0	NV									2	low	12	2	2	1	1
744	1	Healthy	2	21.3627	Urban	10	Normal	1	3	1		1	NV	10A								2	high	9	2	2	1	1
745	1	Healthy	2	14.0882	Urban	10	Normal	1	3	1		1	VT	14								2	high	6	2	1	1	1
746	1	Healthy	1	6.28703	Urban	8	Normal	1	3	1		1	VT	18A								2	low	3	2	2	1	1
747	1	Healthy	1	23.1731	Urban	10	Normal	1	3	1		1	VT	23F								2	high	4	2	2	1	1
748	1	Healthy	1	11.2903	Urban	7	Mal	1	3	0		0	NV									2	high	6	2	2	1	1
749	1	Healthy	1	10.6978	Urban	5	Mal	1	3	0		0	NV									2	low	3	2	1	1	1
750	2	Pneumonia	1	21.5602	Urban	8.5	Mal	1	3	1		1	NV	13								1	high	4	2	2	0	1	Alta
751	1	Healthy	1	9.61159	Urban	9	Normal	1	3	1		1	NV	35B								2	low	6	2	2	1	1
752	1	Healthy	1	7.76827	Urban	5	Mal	1	3	0		0	NV									2	high	5	2	1	1	1
753	1	Healthy	2	18.3344	Urban	11	Normal	0	0	1		1	NV	13								2	high	30	2	2	1	1
754	1	Healthy	2	21.0665	Urban	13	Normal	0	0	1		1	NV	13								2	low	7	2	2	1	1
755	1	Pneumonia	2	8.68993	Urban	7.5	Normal	1	3	1		1	VT	6A								1	high	12	2	2	0	1	Alta
756	1	Pneumonia	2	3.4233	Urban	5.4	Normal	1	2	1		1	NV	35B								1	low	6	2	2	0	1	Alta
757	1	Healthy	1	20.5398	Urban	10	Normal	0	0	0		0	NV									2	high	8	2	2	1	2
758	1	Pneumonia	1	16.6557	Urban	10	Normal	1	3	0	1	1	VT					29.79	6A/6B			1	low	8	2	1	0	1	Alta
759	1	Healthy	1	26.6952	Urban	12	Normal	0	0	1		1	NV	19A								2	low	13	2	2	1	1
760	1	Healthy	1	15.7011	Urban	7	Mal	1	3	0		0	NV									1	low	12	2	1	1	1
761	1	Healthy	2	12.8703	Urban	9	Normal	1	3	1		1	NV	15B								2	high	5	2	2	1	1
762	1	Healthy	2	9.05201	Urban	8	Normal	1	3	0		0	NV									2	high	5	2	2	1	1
763	1	Healthy	1	24.7202	Urban	14	Normal	0	0	1		1	NV	15C								2	low	4	2	2	1	1
764	1	Healthy	1	18.2028	Urban	11	Normal	1	3	1		1	NV	15C								1	low	6	2	2	1	1
765	1	Healthy	1	21.7248	Urban	9	Mal	1	3	1		1	VT	19F								2	low	2	2	2	1	1
766	1	Pneumonia	2	12.5741	Urban	8	Normal	1	3	0		0	NV					no Ct				1	high	11	2	2	0	1	Alta
767	1	Pneumonia	2	13.6932	Urban	8.5	Normal	1	3	0	1	1	NV					35.74	negative			1	low	5	2	2	0	2	Alta
768	1	Pneumonia	1	15.8657	Urban	8.3	Mal	1	3	0		0	NV					no Ct				1	low	4	2	2	0	2	Alta
769	1	Pneumonia	2	18.3015	Urban	8	Mal	1	3	0	1	1	NV					26.76	negative			1	low	6	2	2	0	1	Alta
770	1	Pneumonia	1	21.3627	Urban	10.5	Normal	1	3	0	1	1	VT					31.88	6A/6B			1	low	6	2	2		1	Alta
771	1	Pneumonia	1	16.7544	Urban	8.7	Normal	1	3	0	1	1	NV					32.14	15A/15F			1	low	7	2	1		1	Alta
772	1	Pneumonia	1	9.6445	Urban	10	Normal	1	3	0	1	1	NV					34.71	negative			1	low	12	2	1	0	1	Alta
773	1	Pneumonia	1	9.447	Urban	12.5	Normal	1	2	0	1	1	NV					30.45	3			1	high	4	2	2		1	Alta
774	1	Pneumonia	1	24.7531	Urban	5.8	Mal	1	3	1		1	NV	21				ND				1	low	6	2	2	1		Alta
775	1	Healthy	1	9.77617	Urban	5	Mal	1	2	0		0	NV									2	high	30	2	2	1	1
776	1	Healthy	2	9.24951	Urban	7	Normal	1	2	0		0	NV									2	high	10	2	1	1	2
777	1	Healthy	2	19.4536	Urban	11	Normal	1	3	1		1	NV	15B								1	low	4	2	2	1	1
778	1	Healthy	1	23.5352	Urban	11	Normal	1	2	0		0	NV									2	high	5	2	2	1	1
779	1	Healthy	1	14.4832	Urban	7	Mal	1	3	0		0	NV									1	high	9	2	1	1	1
780	1	Healthy	1	23.6011	Urban	8	Mal	0	0	1		1	NV	11A								2	high	3	2	2	1	1
781	1	Pneumonia	1	10.237	Urban	8.4	Normal	1	3	0		0	NV					no Ct				1	low	3	1	2		1	Alta
782	1	Pneumonia	2	6.51745	Urban	5.3	Mal	1	3	0	1	1	VT					33.23	14			1	low	10	2	1	0	1	Alta
783	1	Pneumonia	1	5.20079	Urban	9.6	Normal	1	3	0		0	NV					no Ct				1	low	6	2	1		1	Alta
784	1	Pneumonia	2	24.1277	Urban	10.5	Normal	0	0	0	1	1	VT					33.57	6A/6B			1	low	8	2	1		1	Alta
785	1	Pneumonia	1	19.1903	Urban	11.5	Normal	0	0	0	1	1	NV					33.92	11A/11D			1	low	4	2	2	0	1	Alta
786	1	Pneumonia	1	2.92956	Urban	8	Normal	1	1	0	1	1	NV					34.59	negative			1	low	7	2	1	0	1	Alta
787	1	Pneumonia	2	22.2515	Urban	7.35	Mal	1	3	1		1	VT	19F				ND				1	high	8	2	2		1	Alta
788	1	Pneumonia	1	11.2903	Urban	7.2	Mal	1	3	0		0	NV					no Ct				1	low	4	2	1	0	1	Alta
789	1	Pneumonia	2	17.7419	Urban	8.7	Normal	1	3	0	1	1	NV					27.24	negative			1	low	7	2	2	0	1	Alta
790	1	Pneumonia	2	22.7781	Urban	10	Normal	1	3	0		0	NV					no Ct				1	high	7	2	1	0	2	Alta
791	1	Pneumonia	2	18.8282	Urban	9.5	Normal	1	3	1		1	NV	15A				ND				1	high	6	2	1	0	1	Alta
792	1	Pneumonia	1	20.079	Urban	9.5	Normal	1	2	0	1	1	VT					30.32	6A/6B	19A		1	high	9	2	1	0	1	Alta
793	1	Pneumonia	2	19.0586	Urban	9.1	Normal	1	3	0		0	NV					no Ct				1	high	7	2	2	1	1	Alta
794	1	Pneumonia	1	12.4424	Urban	6.8	Mal	1	3	1		1	NV	15A				ND				1	high	4	2	2	0	1	Obito
795	1	Pneumonia	2	12.2778	Urban	7.5	Normal	1	3	1		1	NV	15B				ND				1	low	5	2	2	0	1	Alta
796	1	Pneumonia	1	2.83081	Urban	5.5	Normal	1	1	1		1	VT	6A				ND				1	low	5	2	2	0	1	Alta
797	1	Pneumonia	2	23.8973	Urban	10	Normal	1	3	0	1	1	NV					34.85	negative			1	high	7	2	2	0	2	Alta
798	1	Healthy	2	26.0039	Urban	8	Mal	1	2	0		0	NV									1	low	2	2	2	1	1
799	1	Healthy	2	13.2653	Rural	10	Normal	1	3	1		1	NV	28F								1	high	6	2	2	0	1
800	1	Healthy	1	25.0494	Urban	10	Normal	1	3	1		1	NV	15C								2	low	4	2	2	1	1
801	1	Pneumonia	2	11.3891	Urban	6.4	Mal	1	3	0	1	1	NV					27.82	11A/11D			1	high	7	2	2	1	2	Alta
802	1	Pneumonia	2	24.4898	Urban	10	Normal	0	0	0		0	NV					no Ct				1	high	3	2	1		1	Alta
803	1	Pneumonia	2	9.71034	Urban	7.8	Normal	1	3	1		1	NV	13								1	high	4	2	1	0	1	Alta
804	2	Pneumonia	1	8.98618	Urban	8.5	Normal	1	3	1		1	VT	6B								1	high	3	2	2		1	Alta
805	2	Pneumonia	1	23.9631	Urban	9.4	Mal	0	0	1		1	VT	6B								1	high	6	2	1		1	Alta
806	2	Pneumonia	1	20.5727	Urban	11.7	Normal	0	0	0	1	1	NV					31.02	16F	19A		1	low	10	2	1		1	Alta
807	1	Pneumonia	2	21.4286	Urban	9.8	Normal	0	0	0		0	NV					no Ct				1	low	6	2	2	0	1	Alta
808	1	Pneumonia	1	13.2982	Urban	11.2	Normal	1	3	0		0	NV					no Ct				1	low	7	2	2	0	1	Alta
809	1	Pneumonia	1	12.7057	Urban	8	Normal	1	3	0	1	1	VT					29.31	19F			1	low	8	2	2	0	1	Alta
810	2	Pneumonia	1	19.3219	Urban	9	Normal	1	3	1		1	NV	7C								1	high	4	2	1	0	1	Alta
811	2	Pneumonia	2	13.3641	Urban	9.3	Normal	1	3	1		1	VT	19F								1	high	5	2	2	0	1	Alta
812	2	Pneumonia	2	8.62409	Urban	8.5	Normal	0	0	0	1	1	NV					27.25	negative			1	high	18	2	1	0	1	Alta
813	1	Pneumonia	1	15.2732	Urban	8.8	Normal	1	3	0	1	1	NV					30.11	negative			1	low	6	2	2	0	1	Alta
814	1	Pneumonia	2	20.6715	Urban	11.11	Normal	1	3	1		1	NV	10A								1	high	5	1	2	0	1	Alta
815	1	Pneumonia	1	9.47992	Urban	8.8	Normal	0	0	1		1	NV	13								1	high	4	2	2		1	Alta
816	1	Pneumonia	1	14.1211	Urban	10	Normal	0	0	1		1	VT	23F								1	low	3	2	2		1	Alta
817	1	Pneumonia	2	9.31534	Urban	6.4	Mal	1	3	1		1	NV	NT								1	low	7	2	1		1	Alta
818	2	Pneumonia	2	25.6419	Urban	10.6	Normal	1	3	1		1	NV	21								1	low	7	2	2	0	1	Alta
819	2	Pneumonia	1	20.869	Urban	10	Normal	1	3	0	1	1	VT					28.13	6A/6B			1	high	13	2	2	0	1	Alta
820	2	Pneumonia	2	20.6057	Urban	9.3	Normal	1	3	1		1	NV	15A								1	low	9	2	2	0	1	Alta
821	2	Pneumonia	2	11.7182	Urban	6.7	Mal	1	2	1		1	NV	19A								1	high	3	2	1		1	Alta
822	2	Pneumonia	1	6.15537	Urban	3.3	Mal	1	2	0	1	1	VT					24.61	9V/9A			1	high	17	2	2	0	1	Alta
823	2	Pneumonia	1	13.9895	Urban	8	Mal	1	3	1		1	NV	35B								1	low	7	2	1	0	1	Alta
824	2	Pneumonia	1	2.63331	Urban	5.6	Normal	1	1	0	1	1	VT					32.9	6A/6B			1	high	7	2	1		1	Alta
825	2	Pneumonia	1	12.1132	Urban	11	Normal	1	3	1		1	NV	15B								1	low	6	2	2	0	1	Alta
826	2	Pneumonia	1	22.4161	Urban	9.4	Mal	1	3	0		0	NV					no Ct				1	low	21	2	1	0	1	Alta
827	1	Pneumonia	2	22.054	Urban	11	Normal	1	3	1		1	VT	23F				ND				1	high	6	2	2	0	1	Alta
828	1	Pneumonia	1	9.87492	Urban	8.5	Normal	1	3	1		1	VT	23F				ND				1	low	9	2	2	0	1	Alta
829	1	Pneumonia	2	21.4286	Urban	12	Normal	1	2	0		0	NV					no Ct				1	low	7	2	2	0	1	Alta
830	1	Pneumonia	1	7.93285	Urban	7.3	Normal	1	2	0		0	NV					no Ct				1	high	10	2	1	0	1	Alta
831	1	Pneumonia	1	5.33246	Urban	6.2	Normal	1	1	0	1	1	VT					26.91	6A/6B			1	low	9	2	2	0	1	Alta
832	1	Healthy	2	6.05662	Urban	7	Normal	1	3	1		1	NV	15C								2	low	7	2	2	1	1
833	1	Pneumonia	1	17.2482	Urban	9.5	Normal	1	3	0	1	1	NV					30.81	negative			1	high	14	2	2	0	1	Alta
834	1	Pneumonia	1	18.3673	Urban	9.4	Normal	1	3	0	1	1	VT					31.53	14			1	low	4	1	1	0	1	Alta
835	1	Pneumonia	2	15.4707	Urban	10.2	Normal	1	3	1		1	VT	19F				ND				1	low	8	2	2	0	1	Alta
836	1	Pneumonia	1	5.33246	Urban	6.3	Normal	1	3	1		1	NV	35A				ND				1	high	7	2	2	0	1	Alta
837	1	Pneumonia	2	14.5161	Urban	9.6	Normal	1	3	0	1	1	NV					27.06	negative			1	low	4	2	2	0	1	Alta
838	1	Pneumonia	1	3.09414	Urban	7.2	Normal	1	1	1		1	VT	23F				ND				1	low	7	2	2	0	1	Alta
839	1	Pneumonia	1	14.3845	Urban	9.55	Normal	1	3	0		0	NV					no Ct				1	high	17	2	2	1	1	Alta
840	1	Pneumonia	1	17.6103	Urban	8	Mal	1	3	0		0	NV					no Ct				1	low	3	2	2	0	1	Alta
841	1	Healthy	1	26.3002	Urban	12	Normal	0	0	1		1	NV	NT								2	high	8	2	1	1	1
842	1	Healthy	1	8.82159	Urban	6	Mal	0	0	0		0	NV									2	high	6	2	2	1	1
843	1	Healthy	1	21.8565	Urban	9	Mal	1	3	0		0	NV									2	high	6	2	2	1	1
844	1	Healthy	2	24.029	Urban	12	Normal	1	3	1		1	NV	NT								2	low	5	2	2	1	1
845	1	Healthy	1	23.2061	Urban	8	Mal	1	3	1		1	VT	6B								2	high	10	2	2	1	1
846	1	Healthy	1	22.6794	Urban	13	Normal	1	3	0		0	NV									2	high	9	2	2	1	1
847	1	Healthy	2	20.3752	Urban	9	Normal	0	0	1		1	VT	23F								2	low	3	2	2	1	1
848	1	Healthy	2	6.97828	Urban	9	Normal	1	2	1		1	VT	6A								2	low	6	2	2	1	1
849	1	Healthy	2	20.6057	Urban	11	Normal	1	3	0		0	NV									2	low	11	2	1	1	1
850	1	Healthy	2	22.5477	Urban	7	Mal	1	3	1		1	VT	9V								2	high	3	2	1	1	1
851	1	Healthy	1	20.7044	Urban	9	Mal	1	3	1		1	NV	11A								2	high	5	2	2	1	1
852	2	Pneumonia	2	11.027	Urban	9.1	Normal	1	3	1		1	NV	34								1	high	4	2	2	0	1	Alta
853	2	Pneumonia	1	16.524	Urban	12.5	Normal	1	3	0		0	NV					no Ct				1	high	3	2	2	0	1	Alta
854	2	Pneumonia	2	7.4391	Urban	6.8	Normal	1	3	1		1	NV	13								1	low	12	2	1	0	1	Alta
855	1	Pneumonia	1	15.2403	Urban	10.5	Normal	1	3	1		1	NV	7C								1	high	11	2	1	0	1	Alta
856	1	Pneumonia	1	3.6208	Urban	6.15	Normal	1	2	0	1	1	VT					28.73	6A/6B			1	high	5	2	2	0	1	Alta
857	1	Pneumonia	1	12.1461	Urban	10	Normal	1	3	1		1	NV	3								1	high	4	2	2	0	1	Alta
858	2	Pneumonia	2	12.7716	Urban	9	Normal	1	3	0	1	1	NV					30.07	19A			1	low	5	2	2	0	1	Alta
859	1	Healthy	2	21.6261	Urban	9	Normal	1	3	1		1	VT	23F								2	low	7	2	2	1	2
860	1	Healthy	2	12.1791	Urban	8	Normal	1	3	1		1	VT	23F								2	high	7	2	2	1	1
861	1	Healthy	1	6.05662	Urban	7	Normal	1	3	1		1	NV	10A								1	high	3	2	2	1	1
862	2	Pneumonia	1	22.5148	Urban	9.7	Normal	1	3	0	1	1	NV					28.49	6C/6D			1	low	5	2	2	0	1	Alta
863	2	Pneumonia	1	24.8848	Urban	7.5	Mal	1	3	0	1	1	VT					28	6A/6B			1	high	3	2	2	0	1	Alta
864	2	Pneumonia	1	33.9039	Urban	13	Normal	1	3	0	1	1	VT					34.04	14			1	high	2	2	2	0	1	Alta
865	2	Pneumonia	1	21.6919	Urban	5.6	Mal	1	1	0		0	NV					no Ct				1	low	5	2	1	1	1	Alta
866	2	Pneumonia	1	4.87163	Urban	6.5	Normal	1	2	0		0	NV					no Ct				1	high	7	2	2	0	1	Alta
867	2	Healthy	2	32.7189	Urban	12.3	Normal	1	3	1		1	VT	23F								2	high	10	2	2	1	1
868	2	Pneumonia	1	34.1343	Urban	14	Normal	0	0	1		1	NV	34								1	high	10	2	2	0	1	Alta
869	2	Pneumonia	2	33.871	Urban	13	Normal	1	3	1		1	NV	35B								1	low	12	2	2	1	1	Alta
870	2	Pneumonia	1	4.97038	Urban	11	Normal	1	2	0	1	1	VT					27.53	6A/6B			1	high	5	2	1	0	1	Alta
871	2	Healthy	2	19.9803	Urban	6.6	Mal	1	3	1		1	NV	018								2	high	3	2	2	1	1
872	2	Healthy	1	25.4115	Urban	8.7	Mal	1	3	0		0	NV									1	high	3	2	2	1	1
873	2	Pneumonia	2	4.04872	Urban	3.5	Mal	1	2	0	1	1	VT					24.53	23F			1	high	5	2	2		1	Alta
874	2	Healthy	2	16.5899	Urban	7.7	Mal	1	3	1		1	NV	15B								1	high	11	2	2	1	1
875	2	Pneumonia	1	4.97038	Urban	7.3	Normal	1	3	0	1	1	NV					34.34	Not enough DNA			1	high	4	2	2		1	Alta
876	2	Healthy	2	17.314	Urban	10.2	Normal			0		0	NV									2	high	10	2	1	1	1
877	2	Pneumonia	2	27.5839	Urban	10	Normal	0	0	0	1	1	VT					30.73	6A/6B			1	low	5	2	2		1	Alta
878	2	Pneumonia	2	10.4345	Urban	8	Normal	1	3	1		1	VT	19F				ND				1	high	5	2	2	0	1	Alta
879	2	Pneumonia	1	4.57538	Urban	8	Normal	1	3	1		1	NV	13				ND				1	high	4	2	2		1	Alta
880	1	Pneumonia	2	25.576	Urban	9.2	Mal	1	3	0	1	1	NV					32.6	negative			1	low	11	2	1	1	2	Alta
881	2	Pneumonia	1	6.15537	Urban	3.3	Mal	1	3	0		0	NV					no Ct				1	high	17	2	2	0	1	Alta
882	2	Pneumonia	2	31.501	Urban	11.6	Normal	1	2	1		1	NV	NT				22.26	negative			1	high	6	2	2	0	1	Alta
883	1	Healthy	2	7.53785	Urban	8	Normal	1	3	1		1	NV	35B								2	low	6	2	2	1	1
884	1	Healthy	1	9.57867	Urban	9	Normal	1	1	1		1	VT	18C								2	low	2	2	2	1	1
885	1	Healthy	2	21.2311	Urban	13	Normal	1	3	1		1	NV	15B								2	low	4	2	2	1	1
886	1	Pneumonia	1	17.8407	Urban	9.5	Normal	1	3	0		0	NV					no Ct				1	high	7	2	2		1	Alta
887	1	Pneumonia	1	10.6978	Urban	6.5	Mal	1	3	0	1	1	VT					32.9	23F			1	low	19	2	2	0	2	Alta
888	1	Pneumonia	2	6.94536	Urban	8	Normal	1	3	1		1	NV	13				ND				1	high	16	2	2	1	2	Transferido
889	1	Healthy	1	9.61159	Urban	9	Normal	1	3	1		1	VT	23F								2	high	3	2	2	1	1
890	1	Pneumonia	1	8.45951	Urban	9	Normal	0	0	0	1	1	VT					31.69	6A/6B			1	high	4	2	2	0	1	Alta
891	1	Pneumonia	2	10.9941	Urban	7.6	Normal	1	3	1		1	VT	19F				ND				1	low	5	2	2		1	Alta
892	1	Pneumonia	2	25.4773	Urban	10.6	Normal	1	3	1		1	NV	19A				ND				1	low	12	2	2	0	1	Alta
893	1	Pneumonia	1	12.1791	Urban	8	Normal	1	3	0	1	1	NV					27.04	3			1	low	6	2	1		1	Alta
894	1	Pneumonia	1	17.6761	Urban	8.2	Mal	1	3	0	1	1	NV					24.93	11A/11D			1	low	6	2	2		1	Alta
895	1	Pneumonia	2	6.08953	Urban	6	Normal	1	3	1		1	NV	15A				ND				1	low	4	2	2	0	1	Alta
896	1	Pneumonia	1	17.5774	Urban	7.5	Mal	1	3	1		1	NV	NT				ND				1	high	6	2	2	0	1	Alta
897	2	Pneumonia	2	16.4582	Urban	8	Normal	1	2	0	1	1	NV					29.52	12F/12A/12B/44/46			1	low	7	2	2	0	1	Alta
898	1	Pneumonia	1	24.5227	Urban	10.75	Normal	1	3	0		0	NV					no Ct				1	low	5	2	1	0	1	Alta
899	1	Pneumonia	2	17.6103	Urban	8.8	Normal	1	3	0		0	NV					no Ct				1	high	9	2	2	0	1	Alta
900	1	Pneumonia	2	21.9223	Rural	10.3	Normal	1	3	1		1	NV	7C								1	low	8	2	2		1	Alta
901	1	Pneumonia	1	16.0632	Rural	7	Mal	1	2	1		1	NV	12F				ND				2	low	6	2	2	1	1	Alta
902	1	Pneumonia	1	3.58789	Rural	6.2	Normal	1	2	1		1	NV	10A				ND				1	low	5	2	2		1	Alta
903	1	Pneumonia	1	6.64911	Rural	7.6	Normal	1	3	1		1	NV	10A				ND				1	high	2	2	2	0	1	Alta
904	1	Pneumonia	2	16.6886	Rural	9.2	Normal	1	3	1		1	VT	23F								1	high	9	2	2	0	1	Alta
905	1	Healthy	1	10.5991	Rural	10	Normal	1	3	1		1	NV	07C								2	low	13	2	2	0	1
906	1	Healthy	1	13.0678	Rural	10	Normal	1	3	1		1	VT	6B								2	high	8	2	2	0	1
907	1	Healthy	1	12.4753	Rural	9	Normal	1	3	1		1	VT	23F								1	low	6	2	2	0	1
908	1	Healthy	1	11.3562	Rural	9	Normal	1	3	1		1	NV	10A								2	low	4	2	2	0	1
909	1	Healthy	2	6.31995	Rural	7	Normal	1	3	1		1	VT	6B								2	low	6	2	2	0	1
910	1	Healthy	2	13.2982	Rural	9	Normal	1	3	1		1	NV	23A								1	low	7	2	2	0	1
911	1	Healthy	1	12.4753	Rural	9	Normal	1	3	1		1	NV	16F								2	low	6	2	2	0	2
912	1	Healthy	1	6.15537	Rural	7	Normal	1	3	1		1	NV	15B								2	low	6	2	2	0	1
913	1	Healthy	2	5.79329	Rural	7	Normal	1	2	1		1	NV	11A								1	low	4	2	2	0	1
914	1	Healthy	2	14.977	Rural	9	Normal	1	3	1		1	NV	35F								1	low	13	2	2	0	1
915	1	Healthy	2	6.87953	Rural	9	Normal	1	3	1		1	VT	6A								2	high	10	2	2	0	1
916	1	Healthy	1	11.7841	Rural	8	Normal	1	3	1		1	NV	07C								2	low	7	2	2	0	1
917	2	Pneumonia	2	3.45622	Urban	5.3	Normal	1	1	0	1	1	VT					29.02	23F			1	high	6	2	2	0	1	Alta
918	2	Pneumonia	2	17.6103	Urban	6.9	Mal	1	3	0		0	NV					no Ct				1	low	3	2	2	0	2	Alta
919	2	Healthy	1	7.86702	Urban	5.8	Mal	1	3	1		1	NV	11A								2	low	4	2	2	1	2
920	2	Healthy	2	30.4806	Urban	14.3	Normal			1		1	VT	9V								2	low	10	2	1	1	1
921	2	Pneumonia	2	23.7986	Urban	10	Normal	1	3	1		1	NV	35B								1	high	9	2	2	0	1	Alta
922	2	Healthy	1	6.15537	Urban	6	Mal	1	3	1		1	NV	23B								2	high	4	2	2	1	1
923	2	Healthy	1	26.0698	Urban	11.4	Normal	1	3	1		1	NV	35B								2	high	5	2	2	1	1
924	2	Healthy	1	24.2265	Urban	13	Normal	1	2	0		0	NV									2	low	4	2	1	1	1
925	2	Healthy	2	12.3107	Urban	6.2	Mal	0	0	1		1	NV	10A								2	low	5	2	2	1	1
926	2	Healthy	2	28.1106	Urban	10.1	Normal			1		1	VT	14								2	high	3	2	2	1	1
927	2	Pneumonia	2	21.4615	Urban	9.1	Normal	0	0	1		1	VT	6B								1	low	8	2	2		1	Alta
928	2	Pneumonia	1	10.7307	Urban	9	Normal	1	1	0	1	1	VT					25.98	6A/6B			1	low	5	2	2	1	1	Alta
929	1	Healthy	2	13.1336	Rural	9	Normal	1	3	1		1	VT	6A	34							2	low	5	2	2	0	1
930	1	Healthy	1	11.3562	Rural	8	Normal	0	0	1		1	NV	19A								2	low	5	2	2	0	1
931	1	Healthy	2	19.6511	Rural	10	Normal	1	3	0		0	NV									2	low	9	2	2	0	1
932	1	Healthy	2	11.2574	Rural	8	Normal	1	3	1		1	NV	19A								2	low	8	2	1	0	1
933	1	Healthy	2	18.3673	Rural	10	Normal	1	3	1		1	VT	6A								2	low	20	2	2	0	1
934	1	Healthy	1	6.4187	Rural	9	Normal	1	2	1		1	NV	07C								2	low	8	2	2	0	1
935	1	Healthy	1	3.29164	Rural	6	Normal	1	1	0		0	NV									2	low	5	2	2	0	1
936	1	Healthy	2	16.7874	Rural	10	Normal	1	3	0		0	NV									2	low	5	2	2	0	1
937	1	Healthy	2	6.18828	Rural	9	Normal	1	3	1		1	NV	10A								1	low	11	2	2	0	1
938	1	Healthy	2	17.9724	Rural	10	Normal	1	3	1		1	NV	07C								2	low	6	2	2	0	1
939	1	Healthy	1	6.18828	Rural	7	Normal	1	1	1		1	NV	15C								2	low	6	2	2	0	1
940	1	Healthy	2	15.0428	Rural	8	Normal	1	3	1		1	NV	07C								2	low	7	2	2	0	1
941	1	Healthy	1	13.1007	Rural	9	Normal	1	2	1		1	VT	6A								2	low	4	2	2	0	1
942	1	Healthy	2	5.20079	Rural	7	Normal	1	3	1		1	NV	19A								2	low	8	2	2	0	1
943	1	Healthy	2	6.28703	Rural	7	Normal	1	3	1		1	NV	15B								1	low	5	2	2	0	1
944	1	Healthy	1	18.6307	Rural	12	Normal	1	3	1		1	NV	23A								2	low	8	2	2	0	1
945	1	Healthy	1	25.7735	Rural	14	Normal	1	3	0		0	NV									2		5	2	2	0	1
946	1	Healthy	1	18.2357	Rural	10	Normal	1	3	1		1	VT	23F								2	high	8	2	2	0	1
947	1	Healthy	2	17.1165	Rural	9	Normal	1	2	1		1	VT	23F								2	high	8	2	2	0	1
948	1	Healthy	1	17.3469	Rural	9	Normal	1	3	1		1	NV	15A								1	low	5	2	1	0	1
949	1	Healthy	2	7.89993	Rural	8	Normal	1	3	1		1	VT	19F								2	low	5	2	2	0	1
950	1	Healthy	1	11.5207	Rural	9	Normal	1	3	1		1	VT	19F								2	low	8	2	1	0	1
951	1	Healthy	2	5.23371	Rural	6	Normal	1	3	1		1	VT	18C								2	low	7	2	1	0	1
952	1	Healthy	1	21.0336	Rural	11	Normal	1	3	1		1	NV	07C								1	low	10	2	2	0	1
953	1	Healthy	1	17.9394	Rural	10	Normal	1	3	1		1	NV	07C								2	low	4	2	2	0	1
954	1	Healthy	1	10.7307	Rural	8	Normal	1	3	1		1	VT	6A								2	high	4	2	2	0	1
955	1	Healthy	2	24.5556	Rural	11	Normal	0	0	1		1	NV	13								2	low	5	2	2	0	1
956	1	Healthy	1	21.1982	Rural	9	Mal	1	3	0		0	NV									2	low	6	2	2	0	1
957	1	Healthy	2	11.4878	Rural	8	Normal	1	3	1		1	NV	13								2	low	10	2	2	0	1
958	1	Healthy	1	25.5102	Rural	11	Normal	1	3	1		1	NV	13								2	high	8	2	2	0	1
959	1	Healthy	1	12.3107	Rural	8	Normal	1	3	1		1	NV	15A								1	low	5	2	2	0	1
960	1	Healthy	1	15.767	Rural	9	Normal	1	3	1		1	NV	28F								2	low	10	2	1	0	1
961	1	Healthy	2	18.2686	Rural	8	Mal	1	3	1		1	VT	19A	14							2	low	10	2	2	0	1
962	1	Healthy	2	15.2403	Rural	11	Normal	1	3	1		1	VT	23F	NT							2	low	7	2	2	0	1
963	1	Healthy	2	21.1323	Rural	10	Normal	1	3	1		1	VT	6A								2	low	4	2	2	0	1
964	1	Healthy	2	15.7011	Rural	8	Normal	1	3	1		1	NV	07C								2	low	10	2	2	0	1
965	2	Pneumonia	2	6.38578	Rural	6.9	Normal	1	3	0	1	1	VT					27.69	6A/6B			1	low	4	2	2		1	Alta
966	1	Pneumonia	1	27.2877	Rural	14.5	Normal	0	0	0	1	1	VT					32.89	4	15A/15F		1	high	4	2	2	0	1	Alta
967	1	Pneumonia	2	5.20079	Rural	7.7	Normal	1	3	0	1	1	VT					32.52	23F			1	low	5	2	2		1	Alta
968	1	Pneumonia	1	22.7123	Rural	9	Mal	1	3	0	1	1	NV					29.28	11A/11D			1	low	6	2	2		1	Alta
969	1	Pneumonia	1	20.7702	Rural	10.1	Normal	1	3	1		1	NV	34								2	low	8	2	2		1	Alta
970	1	Pneumonia	1	8.19618	Rural	5.8	Mal	1	3	0		0	NV									1	low	3	2	2		1	Alta
971	1	Pneumonia	2	21.5932	Rural	11.2	Normal	1	3	1		1	VT	6B								1	low	6	2	2	0	1	Alta
972	2	Pneumonia	1	9.28242	Rural	7.9	Normal	1	3	1		1	NV	9N								1	high	4	2	2	0	2	Alta
973	2	Pneumonia	1	23.8973	Rural	10.3	Normal	1	3	1		1	NV	15A								1	low	3	2	2		1	Alta
974	2	Healthy	2	12.5741	Rural	8.5	Normal	1	3	1		1	VT	19F								2	low	12	2	2	0	1
975	2	Healthy	1	22.9427	Rural	10.4	Normal	1	3	1		1	NV	034								1	low	5	2	2	0	1
976	2	Healthy	2	10.2041	Rural	7.6	Normal	1	3	1		1	NV	07C								2	low	5	2	2	0	1
977	2	Healthy	2	10.2041	Rural	6.6	Mal	1	3	1		1	NV	15B								2	low	5	2	2	0	1
978	2	Healthy	2	24.5556	Rural	9.8	Normal	1	3	1		1	NV	031								1	high	5	2	2	0	1
979	2	Healthy	2	23.2719	Rural	10.6	Normal	1	3	1		1	NV	15A								2	low	7	2	2	0	1
980	2	Healthy	1	29.131	Rural	15.4	Normal			1		1	NV	23A								2	low	8	2	2	0	1
981	2	Healthy	2	10.0724	Rural	8.2	Normal	1	3	1		1	VT	6B								2	low	10	2	2		1
982	2	Healthy	1	10.3028	Rural	10.7	Normal	1	3	1		1	VT	19A	14							2	low	8	2	2	0	1
983	2	Pneumonia	1	11.6195	Rural	8.7	Normal	1	3	1		1	NV	19A								1	low	3	2	1		1	Alta
984	2	Pneumonia	1	4.60829	Urban	6.8	Normal	0	0	0	1	1	NV					34.33	negative			1	low	5	2	2		1	Alta
985	2	Pneumonia	2	24.4898	Urban	10	Normal	1	3	0	1	1	VT					29.86	4			1	high	5	2	2	0	1	Alta
986	2	Pneumonia	2	10.237	Urban	9	Normal	1	3	1		1	VT	6A								1	high	5	2	2	0	1	Alta
987	2	Pneumonia	1	6.68203	Urban	7	Normal	1	3	1		1	NV	19B								1	high	5	2	2	0	1	Alta
988	2	Pneumonia	1	8.0316	Urban	7.4	Normal	1	3	0		0	NV					no Ct				1	low	12	1	2	0	1	Alta
989	2	Pneumonia	1	16.7215	Urban	9.8	Normal	1	3	0	1	1	VT					26.54	23F			1	high	8	2	1	0	1	Alta
990	2	Pneumonia	1	17.2811	Urban	9	Normal	1	3	0	1	1	NV					35.01	negative			1	low	9	2	1		1	Alta
991	2	Pneumonia	1	21.0007	Urban	11.5	Normal	1	3	0	1	1	NV					19.98	17F			1	high	6	2	2	0	1	Alta
992	2	Pneumonia	2	9.90783	Urban	8.8	Normal	1	3	1		1	NV	23A								1	low	7	2	2		1	Alta
993	2	Pneumonia	2	7.47202	Urban	7.35	Normal	1	3	0	1	1	VT					25.87	19F	23B		2	low	5	2	2	0	1	Alta
994	2	Pneumonia	2	7.76827	Urban	6.3	Normal	1	3	1		1	NV	13								1	low	9	2	2	0	1	Alta
995	2	Pneumonia	1	22.7452	Urban	10	Normal	1	3	0		0	NV					no Ct				1	low	9	2	2	1	1	Alta
996	2	Pneumonia	1	4.04872	Urban	5	Mal	1	2	1		1	VT	19F								1	high		2	2		2	Alta
997	2	Pneumonia	1	12.2449	Urban	8.5	Normal	1	3	1		1	VT	6A								1	high	8	2	2	0	1	Alta
998	2	Pneumonia	1	9.6445	Urban	6.9	Mal	1	3	0	1	1	NV					34.3	Not enough DNA			1	low	8	2	2	0	2	Alta
999	2	Pneumonia	2	9.842	Urban	7	Normal	1	3	0		0	NV					no Ct				1	high	7	2	2	0	1	Alta
1000	2	Pneumonia	1	14.3845	Urban	4.5	Mal	1	3	0	1	1	NV					35.63	negative			1	high	6	2	2		1	Alta
1001	2	Pneumonia	1	6.84661	Urban	5.7	Mal	1	3	1		1	NV	10A								1	high	9	2	2	0	1	Alta
1002	2	Pneumonia	2	3.25872	Urban	3.9	Mal	1	1	0		0	NV					no Ct				1	high	7	2	2		2	Alta
1003	2	Pneumonia	1	17.5774	Urban	9.1	Normal	1	3	0		0	NV					no Ct				1	low	4	2	2	1	1	Alta
1004	2	Pneumonia	1	15.1745	Urban	9	Normal	1	3	1		1	NV	29								1	high	13	2	2	0	1	Alta
1005	2	Pneumonia	2	6.51745	Urban	8.2	Normal	1	3	1		1	NV	11A								1	high	8	2	2	0	1	Alta
1006	2	Pneumonia	2	15.9645	Urban	7.7	Mal	1	3	0	1	1	NV					29.58	negative			1	low	11	2	2	0	1	Alta
1007	2	Pneumonia	2	27.9131	Urban	10	Normal	1	3	0		0	NV					no Ct				1	high	3	2	2	0	1	Alta
1008	2	Pneumonia	2	10.9612	Urban	7.1	Normal	1	3	0		0	NV					no Ct				1	high	6	2	2	0	1	Alta
1009	2	Pneumonia	1	13.0349	Urban	7.7	Mal	1	3	1		1	NV	34								1	low	5	2	2		1	Alta
1010	2	Pneumonia	2	18.7953	Urban	6.4	Mal	1	1	0	1	1	NV					31.82	negative			1	low	4	2	2		1	Alta
1011	2	Pneumonia	2	10.8295	Urban	8.5	Normal	1	3	0		0	NV					no Ct				1	high	5	2	2	0	1	Alta
1012	2	Pneumonia	1	16.1619	Urban	10	Normal	1	3	0	1	1	NV					33.35	11A/11D			1	high	0	2	2	0	1	Alta
1013	2	Pneumonia	1	8.09743	Urban	6	Mal	0	0	0		0	NV					no Ct				1	low	2	2	2	0	2	Alta
1014	2	Pneumonia	2	15.8986	Urban	7.5	Mal	1	3	0	1	1	NV					32.97	negative			1	low	6	2	1	1	1	Alta
1015	2	Pneumonia	1	15.372	Urban	7.5	Mal	1	3	0	1	1	NV					28.88	6C/6D	18		1	low	5	2	2	0	1	Alta
1016	2	Pneumonia	2	8.36076	Urban	8.7	Normal	1	3	1		1	NV	10A								1	high	8	2	2	0	1	Alta
1017	2	Pneumonia	1	23.1073	Urban	7.6	Mal	1	3	0	1	1	NV					28.15	11A/11D			1	high	5	2	2	0	1	Alta
1018	2	Pneumonia	1	4.34496	Urban	3	Mal	1	1	0	1	1	VT					27.26	9V/9A			1	high	9	2	2	0	2	Alta
1019	2	Pneumonia	1	30.8427	Urban	9.7	Mal	0	0	1		1	VT	4								1	low	6	2	2		1	Alta
1020	2	Pneumonia	2	7.27452	Urban	7.1	Normal	1	3	1		1	VT	6B								1	low	10	2	2		1	Alta
1021	2	Pneumonia	1	8.26201	Urban	9.3	Normal	1	3	0	1	1	NV					26.77	negative			1	high	9	2	2	0	1	Alta
1022	2	Pneumonia	2	11.1916	Rural	8	Normal	1	3	1		1	NV	35B								1	high	7	2	1		1	Alta
1023	2	Pneumonia	2	8.78868	Rural	5.9	Mal	1	3	1		1	VT	6A								1	low	6	2	2		1	Alta
1024	2	Pneumonia	1	6.4187	Rural	8.6	Normal	1	3	1		1	NV	35B				ND				2	low	3	2	2	0	1	Alta
1025	2	Pneumonia	1	10.7637	Rural	9	Normal	1	3	0	1	1	VT					31.36	23F			1	low	4	2	2		1	Alta
1026	2	Pneumonia	1	5.4312	Rural	6.3	Normal	1	3	0	1	1	NV					27.73	negative			1	high	4	2	2	0	1	Alta
1027	2	Pneumonia	2	11.0928	Rural	6	Mal	1	3	0		0	NV					no Ct				1	low	2	2	2		1	Alta
1028	2	Pneumonia	2	21.6261	Rural	9.3	Normal	1	3	1		1	NV	NT								1	high	9	1	2	0	1	Alta
1029	2	Pneumonia	2	10.4674	Rural	6.7	Mal	1	3	1		1	NV	11A								2	low	6	2	2		1	Alta
1030	2	Pneumonia	1	6.84661	Rural	6	Mal	1	3	1		1	VT	6A								1	low	4	2	2	0	1	Alta
1031	2	Pneumonia	1	12.3107	Rural	7.5	Mal	1	3	1		1	NV	13								1	low	4	2	2	0	1	Alta
1032	2	Pneumonia	2	9.842	Rural	6.1	Mal	1	3	1		1	NV	28F								1	high	10	2	2	0	1	Alta
1033	2	Pneumonia	1	6.61619	Rural	5.4	Mal	1	3	0	1	1	NV					24.37	13			1	low	7	2	2	1	1	Alta
1034	2	Healthy	2	19.2232	Rural	9.9	Normal	0	0	1		1	VT	6A								2	low	3	2	2	1	1
1035	2	Healthy	2	29.7893	Rural	11.2	Normal	1	3	1		1	VT	19F								2	low	3	2	2	1	1
1036	2	Healthy	2	15.8986	Rural	6.3	Mal	1	3	1		1	NV	15B								2	high	3	2	2	1	1
1037	2	Pneumonia	2	12.9032	Rural	5.5	Mal	1	3	0	1	1	NV					30.81	12F/12A/12B/44/46			1	low	8	2	2		1	Alta
1038	2	Pneumonia	1	18.104	Rural	11.8	Normal	1	3	1		1	NV	15C								1	high	4	2	2		1	Alta
1039	2	Pneumonia	2	10.1712	Rural	7.5	Normal	1	3	1		1	NV	NT								2	high	3	2	2		1	Alta
1040	2	Pneumonia	1	7.60369	Rural	7	Normal	1	3	0	1	1	NV					28.22	16F			1	low	7	2	2	0	1	Alta
1041	2	Pneumonia	1	15.1086	Urban	7.5	Mal	1	3	0	1	1	NV					27.07	negative			1	low	3	2	1	1	1	Alta
1042	2	Pneumonia	2	4.14747	Urban	7	Normal	1	1	0	1	1	VT					32	6A/6B			1	high	13	2	1	0	1	Alta
1043	2	Pneumonia	2	2.60039	Urban	5.5	Normal	0	0	0	1	1	NV					25.94	negative			1	high	10	2	1	0	1	Alta
1044	2	Pneumonia	2	23.9631	Urban	10.5	Normal	1	3	1		1	VT	4								1	low	9	2	2	0	2	Alta
1045	2	Pneumonia	2	20.9677	Urban	8.5	Mal	1	3	0	1	1	NV					35.11	16F			1	high	9	2	2	1	1	Alta
1046	2	Pneumonia	1	26.9256	Urban	6	Mal	1	3	0	1	1	VT					26.73	6A/6B	19A		1	high	5	2	2	1	1	Alta
1047	2	Pneumonia	1	7.6366	Urban	8	Normal	1	2	1		1	NV	13								1	high	12	2	2	0	1	Alta
1048	2	Pneumonia	2	19.0586	Urban	6	Mal	1	2	1		1	NV	19A								1	low	8	2	2		1	Alta
1049	2	Pneumonia	2	25.971	Urban	10.5	Normal	1	3	1		1	NV	19A								1	high	8	2	2	0	1	Alta
1050	2	Pneumonia	1	26.2014	Urban	9.5	Mal	1	3	0	1	1	NV					34.39	negative			1	high	7	2	2		1	Alta
1051	2	Pneumonia	2	5.39829	Urban	5.5	Mal	1	3	1		1	VT	19F								1	low	3	2	2		1	Alta
1052	2	Pneumonia	2	3.45622	Urban	4.3	Mal	1	1	0		0	NV					no Ct				1	high	3	2	2		2	Alta
1053	2	Healthy	2	33.9697	Rural	14.4	Normal	1	3	1		1	NV	12F/12A/4	15C							2	low	4	2	2	0	1
1054	2	Healthy	2	14.4832	Rural	7	Mal	1	3	1		1	NV	28F								2	high	10	2	2	0	1
1055	2	Healthy	1	10.0066	Rural	10.2	Normal	1	2	1		1	NV	11A								2	low	9	2	2	0	1
1056	2	Healthy	2	12.3107	Rural	14	Normal	1	3	1		1	NV	19A								1	low	4	2	2	0	1
1057	2	Healthy	2	16.4911	Rural	11.9	Normal	1	3	1		1	VT	14								2	low	4	2	2	0	1
1058	2	Healthy	1	12.8374	Rural	8.5	Normal	1	3	1		1	VT	23F								1	high	5	2	2	0	1
1059	2	Healthy	1	12.5082	Rural	9.1	Normal	1	3	1		1	VT	6A								2	high	3	2	1	0	1
1060	2	Healthy	1	10.632	Rural	8.2	Normal	1	3	0		0	NV									2	low	4	2	2	0	1
1061	2	Pneumonia	2	14.4832	Urban	7.5	Normal	1	3	1		1	NV	11A								1	high	6	2	2	0	1	Alta
1062	2	Pneumonia	2	18.6965	Urban	10.3	Normal	1	3	1		1	VT	23F								1	high	6	1	2	0	1	Alta
1063	2	Healthy	2	11.3562	Rural	8.8	Normal	1	3	1		1	NV	15C								2	low	7	2	2	0	1
1064	2	Healthy	1	13.4957	Rural	8.6	Normal	1	3	1		1	NV	11A								1	low	5	2	2	0	1
1065	2	Healthy	1	10.4345	Rural	8.6	Normal	1	3	1		1	VT	35B	6A							2	low	4	2	2		1
1066	2	Pneumonia	2	28.2423	Urban	7.45	Mal	1	3	1		1	VT	23F								1	low	9	2	1	0	1	Alta
1067	2	Pneumonia	1	12.4095	Urban	5.7	Mal	1	3	1		1	VT	4								1	low	3	2	2	0	1	Alta
1068	2	Pneumonia	2	5.00329	Urban	3.8	Mal	1	2	0	1	1	VT					26.19	6A/6B			1	high	8	1	2		1	Alta
1069	2	Pneumonia	2	29.7564	Urban	13	Normal	1	3	0	1	1	NV					28.83	negative			1	low	17	2	2	0	1	Alta
1070	2	Healthy	2	15.9974	Rural	11.1	Normal	1	3	1		1	NV	013								2	low	6	2	2	0	1
1071	2	Pneumonia	1	3.88413	Urban	5.8	Normal	1	2	1		1	NV	35B								1	low	6	2	2	0	1	Alta
1072	2	Pneumonia	1	23.3706	Urban	11	Normal	1	3	0	1	1	NV					27.45	19A			1	high	17	2	1	0	1	Alta
1073	2	Pneumonia	2	30.8427	Urban	12	Normal	1	3	0		0	NV					no Ct				1	high	5	2	2		1	Alta
1074	2	Healthy	1	8.4266	Urban	5.8	Mal	1	3	1		1	NV	013								2	high	4	2	2	1	2
1075	2	Pneumonia	1	4.18038	Urban	8	Normal	1	2	0	1	1	NV					26.87	23B			1	high	8	2	2		1	Alta
1076	2	Pneumonia	2	4.04872	Urban	5.2	Normal	1	2	0	1	1	NV					31.39	negative			1	low	6	2	2		1	Alta
1077	2	Pneumonia	2	16.524	Urban	8.5	Normal	1	3	1		1	NV	13								1	low	7	2	1	0	1	Alta
1078	2	Pneumonia	1	4.04872	Urban	5.9	Normal	1	2	1		1	VT	6B								1	low	5	2	1	0	1	Alta
1079	2	Pneumonia	1	3.75247	Urban	7.5	Normal	1	2	0	1	1	VT					19.81	6A/6B			1	low	3	2	2	0	2	Alta
1080	2	Pneumonia	2	20.5398	Urban	6.8	Mal	1	3	0	1	1	VT					21.96	1	35B		1	low	9	2	1	0	1	Alta
1081	2	Pneumonia	2	15.2732	Urban	10	Normal	1	2	0		0	NV					no Ct				1	high	3	2	2	0	1	Alta
1082	2	Pneumonia	2	8.16327	Urban	6	Mal	0	0	1		1	VT	23F								1	low	6	2	2	1	1	Alta
1083	2	Pneumonia	2	13.002	Urban	8	Normal	1	3	1		1	VT	14								1	low	8	2	2	0	1	Alta
1084	2	Pneumonia	1	31.4022	Urban	7.5	Mal	1	3	1		1	VT	6B								1	low	9	2	1	0	1	Alta
1085	2	Pneumonia	2	10.632	Urban	6.4	Mal	1	1	0	1	1	NV					31.84	negative			1	low	6	2	2	0	1	Alta
1086	2	Pneumonia	1	18.6965	Urban	11	Normal	1	3	1		1	NV	35B								1	low	12	2	2	0	1	Alta
1087	2	Pneumonia	1	17.2811	Urban	12	Normal	1	3	0	1	1	NV					25.91	15B/15C			1	high	16	2	2	0	1	Alta
1088	2	Pneumonia	2	15.6353	Urban	8.8	Normal	1	3	0	1	1	NV					24.62	negative			1	high	7	2	2	0	2	Alta
1089	2	Pneumonia	1	5.39829	Urban	5.4	Mal	1	3	0		0	NV					no Ct				1	low	4	2	1	0	2	Alta
1090	2	Pneumonia	2	27.156	Urban	12.7	Normal	1	3	1		1	NV	19A								1	high	15	2	2	0	1	Alta
1091	2	Pneumonia	2	3.39039	Urban	6	Normal	1	1	1		1	VT	23F								1	low	4	2	2	0	1	Alta
1092	2	Pneumonia	1	6.35286	Urban	7	Normal	1	3	1		1	VT	6B								1	low	8	2	2	0	1	Alta
1093	2	Pneumonia	2	17.8736	Urban	7.7	Mal	1	3	1		1	NV	3								1	low	6	2	2	0	1	Alta
1094	2	Pneumonia	1	15.1745	Urban	9	Normal	1	3	0	1	1	VT					32.05	9V/9A			1	high	7	2	2		2	Alta
1095	2	Pneumonia	2	32.2581	Urban	15	Normal	0	0	0	1	1	NV					21.34	19A			1	high	4	2	2		1	Alta
1096	2	Pneumonia	1	18.3344	Urban	10	Normal	1	3	0	1	1	VT					33.37	6A/6B			1	high	5	2	2	0	2	Alta
1097	2	Pneumonia	2	6.25411	Urban	5	Mal	1	3	1		1	NV	15C								1	low	3	2	1		1	Alta
1098	2	Pneumonia	1	17.0836	Urban	7.6	Mal	1	3	0	1	1	VT					33	6A/6B			1	high	8	2	1	1	1	Alta
1099	2	Pneumonia	2	9.47992	Urban	7.5	Normal	1	3	0		0	NV					no Ct				1	high	4	2	2		1	Alta
1100	2	Pneumonia	1	22.2186	Urban	8.9	Mal	1	1	0		0	NV					no Ct				1	low	7	2	2	1	1	Alta
1101	2	Pneumonia	2	9.6445	Urban	7.6	Normal	1	3	0	1	1	NV					24.05	21			1	high	8	2	2		1	Alta
1102	2	Pneumonia	1	5.4312	Urban	5.7	Mal	1	3	1		1	VT	19F								1	high	7	2	1	0	1	Alta
1103	2	Pneumonia	1	30.7439	Urban	12	Normal	1	3	0		0	NV					no Ct				1	high	5	1	2		1	Alta
1104	2	Pneumonia	2	12.4753	Urban	9	Normal	1	3	1		1	VT	14								1	low	7	2	2	1	1	Alta
1105	2	Pneumonia	2	29.2298	Urban	9.3	Mal	1	3	1		1	VT	19F								1	high	4	1	2	0	1	Alta
1106	2	Pneumonia	2	10.0066	Urban	6.4	Mal	1	3	0	1	1	VT					29.21	6A/6B			1	high	6	2	2	1	2	Alta
1107	2	Pneumonia	2	3.48914	Urban	7.5	Normal	1	1	0		0	NV					no Ct				1	low	7	2	2	0	1	Alta
1108	2	Pneumonia	1	11.9157	Urban	8.9	Normal	1	3	0	1	1	NV					31.64	negative			1	low	9	2	2	0	1	Alta
1109	2	Pneumonia	1	11.7841	Urban	6.4	Mal	1	3	0	1	1	NV					28.64	negative			1	high	4	2	1		1	Alta
1110	2	Pneumonia	1	27.946	Urban	12	Normal	0	0	1		1	NV	19A								1	high	3	2	2		1	Alta
1111	2	Pneumonia	2	15.9315	Urban	7.4	Mal	1	3	1		1	NV	13								1	low	12	2	2		1	Alta
1112	2	Pneumonia	2	7.47202	Urban	10	Normal	1	2	0	1	1	NV					29.82	negative			1	high	3	2	2	0	1	Alta
1113	2	Pneumonia	1	15.1415	Urban	9.9	Normal	1	3	1		1	VT	19F				ND				1	high	6	2	2	0	1	Alta
1114	2	Pneumonia	1	27.9789	Urban	13	Normal	1	3	0		0	NV					no Ct				1	high	5	2	2	0	1	Alta
1115	2	Pneumonia	2	32.1264	Urban	15.3	Normal	0	0	1		1	NV	9N								1	high	3	2	1		1	Alta
1116	2	Healthy	1	14.3186	Rural	7.5	Mal	1	3	1		1	VT	19F								1	high	4	2	2	1	1
1117	2	Healthy	2	24.424	Rural	7.4	Mal	1	2	1		1	NV	038								2	low	4	2	1	1	1
1118	2	Pneumonia	1	26.366	Urban	12.3	Normal	1	3	1		1	NV	10A								1	low	8	2	1	1	1	Alta
1119	2	Pneumonia	2	19.0257	Urban	10	Normal	1	3	0	1	1	NV					25.26	negative			1	low	9	2	2	0	1	Alta
1120	2	Pneumonia	2	7.50494	Urban	8	Normal	1	3	1		1	NV	15B								1	low	9	2	2		1	Alta
1121	2	Pneumonia	2	11.9487	Urban	9.3	Normal	1	3	0	1	1	NV					34.99	negative			1	high	10	2	2	0	1	Alta
1122	2	Pneumonia	2	16.3924	Urban	10.4	Normal	1	3	1		1	VT	23F				ND				1	high	9	2	2	0	1	Alta
1123	2	Healthy	1	34.0355	Urban	14.6	Normal	1	2	0		0	NV									2	high	5	2	2	1	1
1124	2	Healthy	2	32.2251	Urban	11.4	Normal	1	3	1		1	VT	19F								2	high	30	2	2	1	1
1125	2	Pneumonia	2	19.0586	Urban	12.7	Normal	1	3	0		0	NV					no Ct				1	high	3	2	2	0	2	Alta
1126	2	Pneumonia	2	21.264	Urban	8.7	Normal	1	3	0	1	1	NV					27.62	negative			1	low	4	2	1	0	1	Alta
1127	2	Healthy	2	19.8486	Rural	9	Normal	1	3	1		1	NV	013								1	low	4	2	2	1	1
1128	2	Healthy	2	16.2278	Urban	10.2	Normal	1	3	1		1	NV	11A								2	low	6	2	2	1	1
1129	2	Healthy	2	16.8203	Urban	8.75	Normal	1	3	1		1	NV	021								2	low	7	2	2	1	1
1130	2	Healthy	2	33.476	Urban	12	Normal	1	3	1		1	NV	23A								2	low	12	2	2	1	1
1131	2	Healthy	1	18.499	Urban	7.8	Mal			0		0	NV									1	high	21	1	2	1	1
1132	2	Healthy	1	35.7472	Urban	12.3	Normal			1		1	VT	19F								2	high	26	1	2	1	2
1133	2	Healthy	1	29.6577	Urban	10.4	Mal			1		1	VT	19F								2	low	5	2	2	1	1
1134	2	Pneumonia	2	21.1982	Urban	12	Normal	1	3	1		1	NV	15C				ND				1	high	5	2	2	0	1	Alta
1135	2	Pneumonia	2	6.58328	Urban	5.6	Mal	1	3	0	1	1	VT					27.47	6A/6B			1	low	4	2	2	0	1	Alta
1136	2	Healthy	2	9.41409	Urban	5.1	Mal	1	3	0		0	NV									1	high	8	2	2	1	1
1137	2	Healthy	1	21.7248	Urban	7.9	Mal	1	3	1		1	NV	07C								1	low	14	2	2	1	1
1138	2	Healthy	2	30.6781	Urban	10.1	Normal	1	3	0		0	NV									2	low	3	2	2	1	1
1139	2	Pneumonia	1	16.8203	Urban	8.5	Mal	1	3	0	1	1	NV					31.01	6C/6D			1	high	3	2	2	0	1	Alta
1140	2	Pneumonia	1	15.4378	Urban	8.9	Normal	1	3	0		0	NV					no Ct				1	high	7	2	2	0	1	Alta
1141	2	Pneumonia	1	7.10994	Urban	7.9	Normal	1	3	0	1	1	NV					28.29	negative			1	low	3	2	2	0	1	Alta
1142	2	Healthy	1	34.0026	Urban	14	Normal	1	3	1		1	NV	034								2	low	9	2	2	1	1
1143	2	Healthy	2	16.3265	Urban	9	Normal	1	3	1		1	NV	15B								2	high	8	2	2	1	1
1144	2	Healthy	1	26.9256	Urban	13	Normal			1		1	VT	23F								2	low	10	2	2	1	1
1145	2	Healthy	2	16.7874	Urban	12	Normal	1	3	1		1	VT	6B								2	high	3	2	2	1	1
1146	2	Healthy	2	22.8111	Urban	10.5	Normal	1	3	1		1	NV	021								2	high	6	2	2	1	1
1147	2	Healthy	2	24.5556	Urban	13	Normal			1		1	VT	6A								2	high	22	1	1	1	1
1148	2	Healthy	2	22.9756	Urban	16	Normal	1	3	1		1	NV	021								1	low	4	2	1	1	1
1149	2	Healthy	1	22.8111	Urban	12.6	Normal			1		1	NV	15A								2	high	4	2	2	1	1
1150	2	Healthy	2	30.0856	Urban	13.2	Normal			1		1	NV	19A								2	low	3	2	1	1	2
1151	2	Pneumonia	1	5.00329	Urban	6.6	Normal	1	2	0	1	1	NV					32.97	negative			1	low	6	2	1		1	Alta
1152	2	Pneumonia	1	31.7643	Urban	12	Normal	1	3	1		1	VT	6A								1	low	9	2	2		1	Alta
1153	2	Pneumonia	2	18.3344	Urban	6.9	Mal	1	3	1		1	NV	10A								1	high	22	2	1	0	1	Alta
1154	2	Healthy	2	32.5543	Rural	13.4	Normal	1	3	1		1	VT	6A								2	low	4	2	2	1	2
1155	2	Healthy	2	13.2653	Rural	7.5	Normal			1		1	NV	013								1	low	7	2	2	1	1
1156	2	Healthy	1	13.6603	Rural	10	Normal	1	3	1		1	NV	021								2	high	4	2	2	1	1
1157	2	Healthy	2	24.9506	Rural	10	Normal	1	2	0		0	NV									2	high	3	2	2	1	1
1158	2	Healthy	1	22.9427	Rural	9.5	Mal	1	3	1		1	VT	23F								1	low	4	2	2	1	1
1159	2	Healthy	1	31.0731	Rural	11.3	Normal	1	1	1		1	NV	15A								2	low	14	2	2	1	1
1160	2	Healthy	1	31.7314	Rural	12.1	Normal			1		1	VT	19F								2	low	7	2	2	1	1
1161	2	Healthy	2	32.6531	Rural	11.7	Normal	1	3	1		1	NV	23A								2	low	5	2	2	1	1
1162	2	Healthy	1	13.1336	Rural	9.8	Normal	1	3	1		1	NV	23B								2	low	5	2	2	1	1
1163	2	Healthy	2	18.7953	Rural	7.6	Mal	1	3	1		1	VT	6A								2	low	4	2	2	1	2
1164	2	Healthy	2	28.4727	Rural	11.3	Normal	1	3	0		0	NV									2	low	12	2	2	1	1
1165	2	Healthy	2	32.8176	Rural	12.4	Normal	1	3	1		1	NV	NT	23B							1	high	4	2	2	1	1
1166	2	Healthy	1	28.9335	Rural	8.5	Mal	1	3	1		1	VT	23F								1	low	7	2	2	1	1
1167	2	Healthy	1	21.5273	Rural	10.5	Normal	1	3	1		1	NV	013								1	low	8	2	1	1	1
1168	2	Healthy	2	28.5056	Rural	9.3	Mal	1	3	1		1	NV	15B	33F							2	low	6	2	2	1	1
1169	2	Healthy	1	16.6557	Rural	7.7	Mal	1	3	1		1	VT	19F								2	low	5	2	2	1	1
1170	2	Healthy	1	31.7314	Rural	12.5	Normal	1	3	0		0	NV									2	high	8	2	2	1	1
1171	2	Healthy	1	19.6182	Rural	9.6	Normal	1	3	1		1	NV	15B								2	high	5	2	2	1	1
1172	2	Healthy	2	27.2548	Rural	10.2	Normal	1	3	0		0	NV									1	high	5	2	2	1	1
1173	2	Healthy	2	29.8552	Rural	10.5	Normal	1	3	1		1	NV	15C								2	low	5	2	2	1	1
1174	2	Healthy	1	31.5997	Rural	11.3	Normal	1	3	1		1	VT	19F								2	low	8	2	1	1	1
1175	2	Pneumonia	2	2.60039	Urban	5	Normal	1	1	0	1	1	NV					23.45	19A			1	low	6	2	2	0	1	Alta
1176	2	Healthy	1	19.8157	Rural	11.3	Normal	1	2	1		1	VT	6A								1	high	2	2	1	1	1
1177	2	Healthy	1	30.8097	Rural	11	Normal	1	3	1		1	NV	07C	19A							2	low	7	2	2	1	1
1178	2	Healthy	1	12.9361	Rural	11	Normal	1	3	1		1	VT	23F								1	low	6	2	2	1	2
1179	2	Healthy	1	12.4753	Rural	8.2	Normal	1	2	1		1	NV	23B								2	low	3	2	2	1	2
1180	2	Pneumonia	2	6.78078	Rural	6.7	Normal	1	3	0	1	1	NV					32.44	negative			1	high	10	2	2	0	1	Alta
1181	2	Pneumonia	2	13.792	Rural	9.1	Normal	1	3	0	1	1	NV					29.78	12F/12A/12B/44/46			1	low	7	2	2		1	Alta
1182	2	Pneumonia	1	14.2199	Rural	9.2	Normal	1	3	1		1	NV	15B				ND				2	low	5	2	1	0	1	Alta
1183	2	Pneumonia	1	3.25872	Rural	6	Normal	1	1	1		1	NV	12F								1	low	3	2	2		1	Alta
1184	2	Pneumonia	2	2.76498	Rural	5.8	Normal	1	1	1		1	NV	13				ND				2	high	5	2	2	0	1	Alta
1185	2	Pneumonia	1	7.70244	Rural	7.5	Normal	1	3	1		1	NV	19A								2	low	3	2	2	1	1	Alta
1186	2	Pneumonia	2	9.842	Rural	6.1	Mal	1	3	1		1	NV	10A				ND				1	low	5	2	2	1	1	Alta
1187	2	Pneumonia	2	3.19289	Rural	4.2	Mal	0	0	1		1	NV	13								1	high	4	2	2		1	Alta
1188	2	Pneumonia	2	9.21659	Rural	5.8	Mal	1	3	1		1	NV	13								1	low	7	2	1	1	1	Alta
1189	2	Pneumonia	2	6.71494	Rural	6.7	Normal	1	3	1		1	NV	35B				ND				1	low	11	2	2		1	Alta
1190	2	Pneumonia	1	11.4878	Rural	8.4	Normal	1	3	1		1	NV	19A								1	low	4	2	2	0	1	Alta
1191	2	Healthy	1	32.8506	Urban	13.2	Normal			1		1	NV	35B								2	low	6	2	2	1	1
1192	2	Healthy	1	28.6043	Urban	14.5	Normal			0		0	NV									2	low	10	2	1	1	1
1193	2	Healthy	2	26.7939	Urban	11.6	Normal	1	1	1		1	NV	15B								2	high	8	2	2	1	1
1194	2	Healthy	1	4.57538	Urban	6	Normal	1	2	0		0	NV									2	low	7	2	2	1	1
1195	2	Pneumonia	2	19.7498	Urban	10	Normal	1	3	0	1	1	VT					31.39	19F			1	high	13	2	2	0	1	Alta
1196	2	Healthy	1	20.6057	Urban	6.1	Mal	1	1	1		1	NV	034								2	low	4	2	2	1	1
1197	2	Healthy	1	17.6761	Urban	11.2	Normal	1	3	0		0	NV									2	low	11	2	2	1	2
1198	2	Healthy	1	13.5616	Urban	9.35	Normal	1	3	1		1	NV	28F								2	high	7	2	2	1	1
1199	2	Healthy	2	17.9724	Urban	6.1	Mal	0	0	1		1	NV	034								2	low	8	2	1	1	1
1200	2	Healthy	2	21.9882	Urban	10	Normal	1	3	0		0	NV									2	low	7	2	2	1	2
1201	2	Pneumonia	2	29.7893	Urban	11.3	Normal	1	3	1		1	NV	19A								1	high	4	2	2	0	1	Alta
1202	2	Pneumonia	1	10.0395	Urban	10	Normal	0	0	0	1	1	NV					31.89	11A/11D			1	high	4	2	2	0	1	Alta
1203	2	Healthy	1	37.1955	Urban	16.2	Normal	0	0	1		1	NV	19A								2	low	4	2	2	1	1
1204	2	Pneumonia	1	31.3693	Urban	10.5	Mal	1	3	1		1	VT	6A				ND				1	high	13	2	2	0	1	Alta
1205	2	Healthy	2	28.2752	Urban	5.6	Mal	1	3	1		1	NV	10A								1	low	7	2	2	1	2
1206	2	Healthy	2	15.6353	Urban	5.4	Mal	1	3	0		0	NV									2	low	6	2	2	1	1
1207	2	Healthy	1	14.5161	Urban	8.1	Mal	1	3	1		1	VT	6A								2	low	9	2	2	1	1
1208	2	Healthy	1	20.4411	Urban	10	Normal	1	3	1		1	NV	034								2	low	7	2	2	1	1
1209	2	Pneumonia	1	13.8578	Urban	9.3	Normal	1	3	1		1	NV	10A								1	high	7	2	2	0	1	Alta
1210	2	Pneumonia	1	27.9789	Urban	11.9	Normal	1	3	0	1	1	NV					35.4	Not enough DNA			1	high	13	2	1	0	1	Alta
1211	2	Healthy	2	32.4885	Urban	11.7	Normal	1	3	1		1	VT	23F								2	high	5	2	2	1	1
1212	2	Pneumonia	1	23.5023	Urban	16.5	Normal	1	3	0		0	NV					no Ct				1	high	3	1	2	0	1	Alta
1213	2	Healthy	1	22.7123	Urban	8.4	Mal	1	3	1		1	NV	28F								2	high	5	2	2	1	1
1214	2	Healthy	2	35.5497	Urban	10.5	Mal			1		1	NV	013								2	high	8	2	2	1	1
1215	2	Pneumonia	1	16.1619	Urban	11	Normal	1	3	0	1	1	NV					33.87	11A/11D			1	high	6	2	2	0	1	Alta
1216	2	Healthy	2	22.6136	Urban	10.3	Normal			1		1	NV	11A								2	low	3	2	1	1	1
1217	2	Pneumonia	2	15.372	Urban	8.4	Normal	0	0	0		0	NV					no Ct				1	high	5	2	2	1	1	Alta
1218	2	Pneumonia	2	26.4319	Urban	9.9	Normal	1	3	0	1	1	NV					24.94	19A			1	high	3	2	2	0	1	Alta
1219	2	Healthy	1	33.3114	Urban	13	Normal	1	3	1		1	NV	06C								2	low	10	2	2	1	1
1220	2	Healthy	1	19.1244	Urban	11	Normal			1		1	VT	23F								2	low	2	2	2	1	1
1221	2	Healthy	1	21.0665	Urban	11.3	Normal	1	3	1		1	VT	19F								2	low	21	1	2	1	1
1222	2	Healthy	1	25.9052	Urban	13.1	Normal	1	3	0		0	NV									2	high	9	2	1	1	1
1223	2	Pneumonia	2	14.3845	Urban	13.5	Normal	1	3	1		1	VT	23F				ND				1	high	5	2	2	0	1	Alta
1224	2	Healthy	1	23.1073	Urban	12.6	Normal	1	3	0		0	NV									2	high	7	2	2	1	1
1225	2	Pneumonia	1	17.5115	Urban	9.7	Normal	1	3	1		1	VT	19F								1	low	7	2	2	0	1	Alta
1226	2	Healthy	1	10.632	Urban	7.6	Normal	1	3	0		0	NV									1	low	6	2	2	1	2
1227	2	Healthy	1	24.029	Urban	10.5	Normal	1	3	1		1	NV	35A								2	low	5	2	2	1	1
1228	2	Healthy	1	28.3081	Urban	10.3	Normal			0		0	NV									2	low	4	2	2	1	1
1229	2	Healthy	1	27.4852	Urban	12.5	Normal	1	3	1		1	VT	23F								2	low	7	2	1	1	1
1230	2	Healthy	1	34.4964	Urban	8.1	Mal	0	0	1		1	NV	008								1	low	7	2	2	1	1
1231	2	Healthy	1	9.18367	Urban	6.2	Mal	1	3	0		0	NV									2	low	5	2	2	1	1
1232	2	Healthy	1	17.6103	Urban	6.9	Mal	1	3	0		0	NV									2	low	15	1	2	1	1
1233	2	Pneumonia	2	32.0276	Urban	11.8	Normal	1	3	1		1	VT	23F				ND				1	low	5	2	2	0	1	Alta
1234	2	Healthy	1	24.819	Urban	12	Normal	1	3	1		1	NV	10A								2	high	10	2	1	1	1
1235	2	Healthy	1	31.0731	Urban	14.7	Normal	1	3	1		1	NV	15A								2	low	5	2	2	1	1
1236	2	Healthy	2	29.2627	Urban	13.4	Normal			1		1	VT	18C								2	low	8	2	2	1	1
1237	2	Healthy	1	24.1277	Urban	9.8	Normal	1	3	1		1	NV	16F								2	low	6	2	1	1	1
1238	2	Healthy	1	22.5477	Urban	10	Normal	1	3	1		1	VT	NT	6B							2	high	5	2	2	1	1
1239	2	Healthy	2	22.4161	Urban	7.25	Mal			1		1	VT	19F								1	high	3	2	1	1	1
1240	2	Healthy	2	13.5286	Urban	8.3	Normal	1	3	1		1	NV	NT								1	low	6	2	2	1	1
1241	2	Healthy	1	8.62409	Urban	9.4	Normal	1	3	1		1	NV	35B								2	high	8	2	1	1	2
1242	2	Healthy	2	15.339	Urban	8.5	Normal	1	3	1		1	NV	19A								2	low	5	2	1	1	1
1243	2	Healthy	2	30.4477	Urban	12	Normal			1		1	NV	35B								2	low	2	2	2	1	1
1244	2	Healthy	1	18.1369	Urban	11	Normal	0	0	1		1	NV	013								2	low	15	2	2	1	2
1245	2	Healthy	1	9.94075	Urban	7.5	Normal	1	3	1		1	NV	06C								2	low	2	2	2	1	2
1246	2	Healthy	1	14.7465	Urban	11	Normal			1		1	VT	23F								2	low	7	2	2	1	1
1247	2	Pneumonia	2	16.6228	Urban	12	Normal	0	0	0	1	1	NV					31.72	19A			1	high	5	2	1	0	1	Alta
1248	2	Pneumonia	2	11.2903	Urban	8	Normal	0	0	1		1	NV	19A								1	high	5	2	2	0	1	Alta
1249	2	Pneumonia	1	25.1481	Urban	10.5	Normal	1	3	1		1	VT	6A				ND				1	high	8	2	2	0	1	Alta
1250	2	Pneumonia	2	36.4714	Urban	13.3	Normal	1	3	0	1	1	NV					26.55	negative			1	high	3	2	2	0	1	Alta
1251	2	Pneumonia	2	19.1573	Urban	9	Normal	1	3	0		0	NV					no Ct				1	high	4	2	2	1	1	Alta
1252	2	Healthy	2	27.9131	Urban	12	Normal	1	3	1		1	VT	14								2	low	10	2	2	1	1
1253	2	Healthy	1	23.1731	Urban	13.2	Normal	1	3	1		1	NV	11A								2	low	8	2	2	1	1
1254	2	Healthy	2	7.47202	Urban	7.7	Normal	1	3	1		1	NV	15C								2	high	3	2	2	1	1
1255	2	Pneumonia	2	23.9631	Urban	11	Normal	0	0	1		1	NV	15A								1	low	8	2	1	0	1	Alta
1256	2	Pneumonia	1	12.6399	Urban	8	Normal	1	3	0	1	1	NV					30.5	19A			1	high	14	2	2	0	1	Alta
1257	2	Pneumonia	2	5.33246	Urban	4.2	Mal	1	3	0	1	1	VT					26.5	6A/6B			1	low	2	2	2		1	Alta
1258	2	Pneumonia	1	6.48453	Urban	8.9	Normal	1	3	1		1	NV	10A								1	high	7	2	2	0	1	Alta
1259	2	Pneumonia	2	6.18828	Urban	9.7	Normal	1	3	1		1	NV	19A				ND				1	low	5	2	1	0	1	Alta
1260	2	Healthy	2	5.79329	Urban	7	Normal	1	3	1		1	VT	14								2	low	7	2	2	1	1
1261	2	Healthy	1	23.6669	Urban	8.3	Mal	1	1	1		1	NV	19A								2	high	4	2	1	1	1
1262	2	Healthy	1	13.1666	Urban	9.4	Normal	1	3	1		1	NV	11A								2	low	8	2	2	1	1
1263	2	Healthy	1	19.7169	Urban	7	Mal			1		1	NV	031								2	low	10	1	1	1	1
1264	2	Healthy	2	11.5866	Urban	5.5	Mal	1	3	0		0	NV									2	low	3	2	1	1	1
1265	2	Pneumonia	2	9.6445	Urban	8	Normal	1	3	1		1	NV	19A								1	low	10	2	2	0	1	Alta
1266	2	Healthy	1	14.549	Urban	7.7	Mal	1	3	1		1	VT	19F								1	high	30	2	2	1
1267	2	Healthy	1	6.15537	Urban	6.7	Normal	1	2	0		0	NV									1	low	2	2	2	1	1
1268	2	Pneumonia	1	36.5701	Urban	12	Normal	1	1	0		0	NV					no Ct				1	low	6	2	2	0	1	Alta
1269	2	Healthy	2	10.9282	Urban	8.6	Normal	1	2	1		1	NV	15A								2	high	4	2	2	1	1
1270	2	Healthy	2	16.2936	Urban	8.4	Normal	1	3	0		0	NV									1	high	3	2	1	1	1
1271	2	Healthy	1	19.5194	Urban	9	Normal	1	3	0		0	NV									2	low	4	2	2	1	1
1272	2	Healthy	2	29.3943	Urban	12	Normal	1	3	1		1	NV	013								2	low	17	1	2	1	1
1273	2	Pneumonia	1	2.46873	Rural	4.6	Mal	1	1	1		1	NV	19A								1	low	5	2	2		1	Alta
1274	2	Healthy	1	32.8506	Rural	12.5	Normal	1	3	1		1	NV	07C								1	high	8	2	2	0	1
1275	2	Healthy	1	14.2199	Rural	10.1	Normal	1	3	1		1	NV	NT								1	low	8	2	2	0	1
1276	2	Healthy	1	19.9803	Rural	11.4	Normal	1	3	0		0	NV									1	low	3	2	2	0	1
1277	2	Healthy	1	17.5115	Rural	10.1	Normal	1	3	1		1	NV	07C								2	high	6	2	2	0	1
1278	2	Healthy	1	19.4207	Rural	11.6	Normal	1	3	1		1	NV	NT								2	low	10	2	1	0	1
1279	2	Healthy	2	18.0053	Rural	10.1	Normal	1	3	1		1	VT	6A								2	high	4	2	2	0	1
1280	2	Healthy	2	11.2245	Rural	7	Normal	1	3	1		1	NV	35B								2	high	4	2	2	0	1
1281	2	Healthy	1	9.77617	Rural	10.5	Normal	1	3	1		1	NV	19A								1	low	6	2	2		1
1282	2	Healthy	1	30.0856	Rural	14.6	Normal	1	3	1		1	NV	23A								2	high	6	2	2	0	1
1283	2	Healthy	2	10.3357	Rural	9.1	Normal	1	3	1		1	NV	15B								2	low	8	2	2	0	1
1284	2	Healthy	1	13.9566	Rural	12.5	Normal	1	3	0		0	NV									2	high	6	2	2	0	1
1285	2	Healthy	1	19.8486	Rural	10.4	Normal	1	3	0		0	NV									1	low	8	2	2	0	1
1286	2	Healthy	1	21.6919	Rural	9.4	Normal	1	3	1		1	NV	013								2	low	5	2	2	0	1
1287	2	Healthy	1	25.8065	Rural	10.8	Normal	1	2	1		1	NV	19B	031							2	low	4	2	2	0	1
1288	2	Healthy	1	35.023	Rural	12	Normal	1	3	0		0	NV									1	low	4	2	2	0	1
1289	2	Healthy	2	10.4016	Rural	6.8	Normal	1	3	1		1	NV	15A								2	low	14	2	2	0	1
1290	2	Healthy	1	26.1027	Rural	10.6	Normal	1	3	1		1	NV	034								2	low	8	2	2	0	1
1291	2	Healthy	1	34.5951	Rural	18.3	Normal	0	0	1		1	NV	23B								2	low	4	2	1	0	1
1292	2	Healthy	2	18.1369	Rural	12.3	Normal	1	3	1		1	NV	10A								2	low	8	2	1	0	1
1293	2	Healthy	2	12.5411	Rural	8.2	Normal	1	3	0		0	NV									2	low	5	2	2	0	1
1294	2	Healthy	1	20.7702	Rural	11	Normal	1	3	1		1	NV	07C								2	low	5	2	1	0	1
1295	2	Healthy	1	15.4707	Rural	8.8	Normal	1	3	0		0	NV									2	low	8	2	2	0	1
1296	2	Healthy	1	31.5339	Rural	12	Normal			1		1	NV	35B								2	low	4	2	2		1
1297	2	Healthy	2	14.6807	Rural	9.3	Normal	1	3	1		1	VT	6A								2	low	5	2	1	0	1
1298	2	Healthy	2	25.181	Rural	11.7	Normal	1	1	1		1	NV	11A								2	low	7	2	1	0	1
1299	2	Healthy	2	10.632	Rural	9.8	Normal	1	3	1		1	NV	15B								2	low	5	2	2	0	1
1300	2	Healthy	1	12.1461	Rural	8	Normal	1	3	1		1	NV	15B	3							1	low	8	2	2	0	1
1301	2	Healthy	1	11.5866	Rural	10	Normal	1	3	1		1	NV	07C								1	low	6	2	2	0	1
1302	2	Healthy	2	11.8499	Rural	7.4	Normal	1	3	1		1	NV	10A								2	low	10	2	2	0	1
1303	2	Healthy	2	10.8953	Rural	9.45	Normal	1	3	1		1	NV	11A								1	low	5	2	2	0	1
1304	2	Healthy	2	22.6794	Rural	12	Normal	1	3	1		1	VT	23F								1	low	4	2	1	0	1
1305	2	Healthy	2	12.0803	Rural	9.5	Normal	1	3	1		1	NV	15A								2	high	6	2	2	0	1
1306	2	Healthy	1	12.2778	Rural	8.7	Normal	1	3	1		1	VT	6A								2	high	6	2	2	0	1
1307	2	Pneumonia	2	5.89203	Rural	5.4	Mal	1	3	1		1	NV	13								1	low	9	2	2		1	Alta
1308	2	Healthy	1	38.0843	Rural	14	Normal	0	0	1		1	NV	NT	038							2	low	10	2	2	0	1
1309	2	Pneumonia	1	26.3331	Rural	11	Normal	1	3	0	1	1	NV					32.57	negative			1	high	6	2	2	0	1	Alta
1310	2	Healthy	1	31.4681	Rural	14.5	Normal	1	3	1		1	NV	10A								2	low	7	2	1	0	1
1311	2	Healthy	2	18.9928	Rural	9	Normal	1	3	1		1	NV	15A								1	low	9	2	2	0	1
1312	2	Healthy	2	22.3831	Rural	7.2	Mal	1	3	1		1	NV	07C								2	low	9	2	2	0	1
1313	2	Healthy	1	11.5207	Rural	7.5	Mal	1	3	1		1	NV	07C								2	low	10	2	2	0	1
1314	2	Healthy	1	12.2449	Rural	9.3	Normal	1	3	1		1	NV	16F								2	high	10	2	1	0	1
1315	2	Healthy	2	13.7591	Rural	9.1	Normal	1	3	1		1	VT	18C								2	low	4	2	1	0	1
1316	2	Healthy	1	20.2765	Rural	13.1	Normal	0	0	1		1	NV	NT								2	low	3	2	2	0	1
1317	2	Healthy	1	12.2449	Rural	8.5	Normal	1	2	0		0	NV									1	low	7	2	2	0	1
1318	2	Healthy	1	11.9157	Rural	10	Normal	1	3	1		1	NV	35B								2	high	4	2	2		1
1319	2	Pneumonia	2	14.0224	Rural	5.8	Mal	1	3	0	1	1	NV					30.11	19A			1	low	4	2	2	1	1	Alta
1320	2	Healthy	1	14.8453	Rural	10	Normal	1	3	1		1	NV	021								2	high	5	2	2	1	1
1321	2	Healthy	2	22.2844	Rural	10.7	Normal	1	3	1		1	NV	3	15A							1	low	8	2	2	1	1
1322	2	Healthy	1	32.8176	Rural	13.5	Normal	1	3	1		1	NV	16F								2	high	8	2	2	1	1
1323	2	Healthy	1	29.7235	Rural	13.8	Normal	1	3	1		1	NV	09N								1	high	5	2	2	1	1
1324	2	Healthy	1	16.9849	Rural	13.2	Normal	1	3	1		1	NV	034								2	low	11	2	2	1	1
1325	2	Healthy	1	27.6169	Rural	12.9	Normal	1	3	0		0	NV									2	low	4	2	1	1	2
1326	2	Healthy	2	9.77617	Rural	6.7	Normal	1	3	0		0	NV									1	low	7	2	1	1	1
1327	2	Healthy	1	25.4444	Rural	11.1	Normal	1	3	1		1	NV	15B								2	high	4	2	2	1	1
1328	2	Healthy	1	8.98618	Rural	4.6	Mal	1	3	0		0	NV									1	low	3	2	2	1	1
1329	2	Healthy	1	9.71034	Rural	8.2	Normal	1	3	1		1	NV	013								2	high	11	2	2	0	1
1330	2	Healthy	2	11.027	Rural	10.2	Normal	1	3	1		1	NV	07C								1	low	10	2	2	0	1
1331	2	Healthy	1	11.4549	Rural	10.2	Normal	1	3	1		1	NV	15A								2	low	5	2	2	0	1
1332	2	Healthy	2	15.0428	Rural	10.2	Normal	1	3	1		1	NV	034								2	low	9	2	2	0	1
1333	2	Healthy	1	10.8624	Rural	10.5	Normal	1	3	1		1	NV	19A								1	low	6	2	2	0	1
1334	2	Pneumonia	2	13.4628	Rural	6.8	Mal	1	3	0		0	NV					no Ct				1	low	7	2	1	1	1	Alta
1335	2	Healthy	1	19.1903	Rural	8.3	Mal	1	3	1		1	NV	10A								2	low	5	2	2	1	1
1336	2	Pneumonia	1	11.8499	Rural	5	Mal	1	3	1		1	VT	9V								1	low	5	2	2	1	1	Alta
1337	2	Healthy	2	30.2831	Rural	11.1	Normal	1	2	1		1	NV	034								2	low	4	2	2	0	1
1338	2	Pneumonia	2	36.0434	Urban	15	Normal	1	3	0	1	1	VT					27.58	6A/6B			1	low	7	1	2	0	1	Alta
1339	2	Pneumonia	2	8.82159	Urban	7	Normal	1	3	0	1	1	NV					27.01	11A/11D			1	high	5	2	1	0	2	Alta
1340	2	Pneumonia	2	2.63331	Urban	3.5	Mal	0	0	0		0	NV					no Ct				1	low	7	2	1		1	Alta
1341	2	Healthy	2	16.0632	Urban	16	Normal			1		1	NV	07C								1	low	8	2	2	1	1
1342	2	Healthy	1	37.8539	Urban	14.5	Normal	1	3	1		1	VT	6A								1	low	3	1	2	1	1
1343	2	Healthy	2	17.8407	Urban	9.8	Normal	1	3	0		0	NV									1	low	5	2	1	1	1
1344	2	Healthy	2	17.3469	Urban	12.5	Normal	1	3	1		1	NV	15C								2	low	5	2	2	1	2
1345	2	Healthy	1	12.4424	Rural	7.5	Mal	1	3	0		0	NV									1	low	6	2	2	1	1
1346	2	Healthy	2	13.6932	Rural	10.3	Normal	1	3	1		1	VT	23F								2	low	5	2	2	0	1
1347	2	Healthy	2	10.5662	Rural	8	Normal	1	3	1		1	NV	35B								2	high	9	2	2	0	1
1348	2	Healthy	2	12.0803	Rural	9.3	Normal	1	3	1		1	NV	013								2	high	7	2	2	1	1
1349	2	Healthy	1	16.3924	Rural	5.9	Mal	1	3	1		1	VT	23F								1	high	5	2	1	1	1
1350	2	Healthy	2	33.3443	Rural	5	Mal	1	3	1		1	NV	10A								1	high	5	2	2	1	1
1351	2	Pneumonia	1	34.266	Urban	14.5	Normal	1	3	1		1	NV	19A				ND				1	high	3	2	2	0	1	Alta
1352	2	Pneumonia	2	8.09743	Urban	9	Normal	1	1	1		1	NV	15C				ND				1	low	5	2	2	0	1	Alta
1353	2	Pneumonia	1	14.5161	Urban	6.6	Mal	1	3	0	1	1	VT					21.68	23F			1	low	6	2	2	0	1	Alta
1354	2	Pneumonia	2	18.3015	Urban	8	Mal	1	3	1		1	NV	19A				ND				1	low	6	2	2	0	1	Alta
1355	2	Pneumonia	1	14.0553	Urban	12	Normal	1	3	0		0	NV					no Ct				1	high	9	2	2	0	1	Alta
1356	2	Healthy	1	23.8644	Rural	10	Normal	1	3	1		1	NV	35B								2	low	5	2	2	0	1
1357	2	Healthy	2	13.4628	Rural	8.6	Normal	1	3	0		0	NV									2	high	8	2	2	0	1
1358	2	Healthy	1	28.1435	Rural	10.6	Normal	1	3	1		1	NV	23B								1	low	9	2	2	0	1
1359	2	Healthy	1	10.9282	Rural	9.2	Normal	1	3	1		1	NV	15A								2	high	12	2	1	0	1
1360	2	Healthy	2	3.52205	Urban	5.55	Normal	1	1	0		0	NV									2	high	5	2	2	1	2
1361	2	Healthy	2	18.0711	Rural	10.1	Normal	1	3	1		1	NV	3								1	low	6	2	2	0	1
1362	2	Healthy	1	15.1086	Rural	9.7	Normal	1	3	1		1	NV	013								1	high	6	2	2	0	1
1363	2	Healthy	2	19.9144	Rural	10	Normal	1	3	1		1	NV	11A								2	high	9	2	2	0	1
1364	2	Healthy	1	10.3028	Rural	7.7	Normal	1	3	1		1	VT	6A								1	high	8	2	1	0	1
1365	2	Healthy	2	11.5866	Rural	9.3	Normal	1	3	0		0	NV									1	high	5	2	2	0	1
1366	2	Healthy	1	13.4628	Rural	11.4	Normal	1	3	1		1	NV	15B								2	low	3	2	2	0	1
1367	2	Healthy	2	20.1119	Rural	10	Normal	1	3	1		1	NV	19A								2	low	5	2	1	0	1
1368	2	Healthy	2	13.1007	Rural	8.4	Normal	1	3	0		0	NV									2	low	5	2	2	0	1
1369	2	Healthy	1	15.8986	Rural	9.9	Normal	1	3	1		1	NV	19A								1	low	4	2	2	0	1
1370	2	Healthy	1	11.1587	Rural	9.4	Normal	1	3	1		1	VT	6A								1	low	3	2	2		1
1371	2	Healthy	2	33.6735	Rural	12.2	Normal	1	3	1		1	NV	021								2	low	3	2	2	0	1
1372	2	Healthy	2	11.1587	Rural	6.5	Mal	1	3	1		1	NV	15C								1	low	5	2	2	0	1
1373	2	Healthy	2	12.607	Rural	8.4	Normal	1	3	1		1	NV	23B								1	low	7	2	2	0	1
1374	2	Healthy	2	17.8078	Rural	9	Normal	1	3	1		1	VT	6A	3							2	low	7	2	2	0	1
1375	2	Healthy	2	11.422	Rural	7.2	Normal	0	0	1		1	NV	013								2	high	6	2	2	0	1
1376	2	Healthy	1	14.8124	Rural	8.4	Normal	1	3	1		1	VT	6A								2	low	8	2	1	0	1
1377	2	Healthy	2	12.3436	Rural	9.4	Normal	0	0	1		1	NV	15C								1	high	6	2	2	0	1
1378	2	Healthy	2	18.5319	Rural	9.3	Normal	1	3	1		1	NV	15C								2	low	9	2	2	0	1
1379	2	Healthy	2	13.0349	Rural	9.1	Normal	1	3	1		1	NV	07C								2	low	6	2	2	0	1
1380	2	Healthy	2	14.6478	Rural	9.2	Normal	1	3	1		1	NV	23A	12F							1	high	11	2	2	0	1
1381	2	Healthy	2	12.2449	Rural	8.2	Normal	1	3	1		1	NV	013								1	low	5	2	2		1
1382	2	Healthy	2	18.6636	Rural	8.6	Normal	1	3	1		1	NV	07C								1	high	4	2	2	0	2
1383	2	Healthy	1	19.5853	Rural	11.2	Normal	1	3	1		1	NV	013								2	low	6	2	2	0	1
1384	2	Healthy	1	33.2126	Rural	14.5	Normal	1	3	1		1	NV	11A								1	low	8	2	1	0	1
1385	2	Healthy	2	13.4299	Rural	9.5	Normal	1	3	0		0	NV									2	high	5	2	2	0	1
1386	2	Healthy	1	10.8295	Rural	8	Normal	1	3	1		1	VT	6B								2	low	5	2	2		1
1387	2	Healthy	2	13.7591	Rural	7	Mal	1	3	1		1	NV	013								1	low	6	2	1	0	1
1388	2	Healthy	2	11.7841	Rural	8.8	Normal	1	3	1		1	NV	19A								2	high	4	2	2	0	1
1389	2	Healthy	2	12.4753	Rural	9.5	Normal	1	3	1		1	NV	013								1	low	8	2	2	0	1
1390	2	Healthy	2	13.0349	Rural	8.8	Normal	1	3	1		1	NV	28F								2	low	5	2	2	0	1
1391	2	Healthy	1	12.1132	Rural	9.5	Normal	1	3	0		0	NV									2	high	5	2	2	0	1
1392	2	Healthy	1	15.2074	Rural	10.2	Normal	1	3	0		0	NV									1	high	4	2	2	0	1
1393	2	Healthy	1	19.1573	Rural	9.1	Normal	1	3	1		1	NV	16F								2	high	9	2	2	0	1
1394	2	Healthy	2	11.3562	Rural	8.1	Normal	1	3	1		1	NV	013								1	low	9	2	2	0	1
1395	2	Healthy	2	19.7169	Rural	8.4	Normal	1	3	1		1	NV	013								2	high	5	2	2	0	1
1396	2	Healthy	2	19.289	Rural	9.6	Normal	1	3	1		1	NV	23A								2	high	3	2	2	0	1
1397	2	Healthy	1	14.2528	Rural	9.4	Normal	1	3	1		1	NV	19A								2	high	9	2	2	0	1
1398	2	Healthy	1	15.1745	Rural	11.3	Normal	1	3	1		1	NV	35B								1	high	7	2	1	0	1
1399	2	Healthy	1	20.6057	Rural	13.7	Normal	1	3	1		1	NV	19A								2	low	10	2	1	0	1
1400	2	Healthy	1	17.7749	Rural	11	Normal	1	3	1		1	NV	19A								2	low	6	2	2	0	1
1401	2	Healthy	1	18.5978	Rural	10	Normal	1	3	1		1	VT	6B								1	high	4	2	2	0	1
1402	2	Healthy	2	13.8249	Rural	10.1	Normal	1	3	1		1	VT	23F								2	low	6	2	2	0	1
1403	2	Healthy	2	24.0948	Rural	9.3	Normal	1	3	1		1	VT	14								2	low	7	2	2	0	1
1404	2	Healthy	2	26.6952	Rural	11	Normal	1	3	1		1	NV	19A								2	low	11	2	1	0	1
1405	2	Healthy	1	11.5207	Rural	11.1	Normal	1	3	1		1	NV	10A								2	low	4	2	1	0	1
1406	2	Pneumonia	1	4.18038	Urban	8	Normal	1	2	0	1	1	NV					32.54	12F/12A/12B/44/46			1	high	3	2	2		1	Alta
1407	2	Pneumonia	1	22.5477	Urban	11	Normal	1	3	0	1	1	VT					26.21	6A/6B	11A/11D		1	low	4	2	1	0	1	Alta
1408	2	Pneumonia	2	29.6248	Urban	12	Normal	1	3	1		1	NV	35B				ND				1	low	5	2	1	0	1	Alta
1409	2	Pneumonia	2	25.971	Urban	9.5	Normal	1	3	1		1	VT	6A				ND				1	high	10	2	2	0	1	Alta
1410	2	Pneumonia	1	13.7261	Urban	10.8	Normal	1	3	0	1	1	NV					22.45	7C/7B/40	11A/11D		1	low	7	2	2	0	1	Alta
1411	2	Healthy	2	17.709	Urban	7.3	Mal	0	0	1		1	VT	23F								2	high	4	2	2	1	1
1412	2	Pneumonia	2	11.027	Rural	8.9	Normal	1	3	0		0	NV					no Ct				1	high	4	2	2	0	1	Alta
1413	2	Pneumonia	2	10.2041	Rural	8.9	Normal	1	3	0	1	1	NV					33.56	12F/12A/12B/44/46			1	low	6	2	2	0	1	Alta
1414	2	Pneumonia	2	7.53785	Urban	6	Mal	1	3	1		1	NV	13				ND				1	high	16	2	1	0	1	Alta
1415	2	Pneumonia	2	17.709	Urban	8.6	Normal	1	3	1		1	NV	3				ND				1	low	7	2	2		1	Alta
1416	2	Healthy	2	5.16787	Urban	7	Normal	1	3	1		1	NV	15C								2	low	6	2	2	1	1
1417	2	Healthy	1	18.9598	Urban	8.6	Mal			1		1	NV	35A								1	low	6	2	2	1	1
1418	2	Healthy	2	2.33706	Urban	7	Normal	0	0	1		1	NV	NT								2	low	5	2	1	1	1
1419	2	Pneumonia	1	12.1132	Urban	10.5	Normal	1	3	0	1	1	VT					35.2	12F/12A/12B/44/46	14		1	high		2	2	0	2	Alta
1420	2	Healthy	2	5.03621	Urban	6.2	Normal	1	3	0		0	NV									2	high	3	2	2	1	1
1421	2	Healthy	1	33.3772	Urban	16.6	Normal			1		1	NV	3								2	high	3	2	2	1	1
1422	2	Healthy	1	34.3647	Urban	12	Normal	1	3	1		1	VT	23F								1	high	6	2	2	1	1
1423	2	Healthy	2	5.79329	Urban	5.7	Normal	1	3	0		0	NV									2	low	3	2	2	1	1
1424	2	Healthy	1	5.56287	Urban	6.5	Normal	1	3	0		0	NV									2	high	11	2	2	1	1
1425	2	Healthy	2	35.2535	Urban	14	Normal	0	0	1		1	VT	6A								2	high	4	2	2	1	1
1426	2	Healthy	2	17.4457	Urban	6.8	Mal			1		1	NV	034								1	low	12	2	2	1	2
1427	2	Healthy	2	2.73206	Urban	4	Mal	1	1	0		0	NV									1	high	5	2	2	1	2
1428	2	Healthy	1	35.5168	Urban	13	Normal			1		1	NV	NT								1	low	4	2	2	1	1
1429	2	Healthy	2	5.23371	Urban	6.7	Normal	1	3	1		1	VT	19F								1	high	3	2	2	1	1
1430	2	Healthy	2	30.9085	Urban	16	Normal			1		1	NV	19A								1	low	6	2	2	1	1
1431	2	Healthy	2	35.6485	Urban	14	Normal			1		1	NV	19A								1	low	6	2	2	1	1
1432	2	Healthy	2	31.4681	Urban	11	Normal			1		1	NV	23B								1	high	8	2	1	1	1
1433	2	Pneumonia	2	26.8927	Urban	10	Normal	1	2	0		0	NV					no Ct				1	high	3	2	2	0	1	Alta
1434	2	Pneumonia	2	10.6978	Urban	10	Normal	1	3	1		1	VT	6A				ND				1	high	9	2	2	0	1	Alta
1435	2	Pneumonia	1	9.57867	Urban	8	Normal	1	3	0	1	1	NV					31.95	19A			1	high	9	2	2	0	1	Alta
1436	2	Pneumonia	1	29.2627	Urban	13	Normal	1	3	0		0	NV					no Ct				1	high	9	2	2	0	1	Alta
1437	2	Pneumonia	2	22.054	Urban	9.5	Normal	1	3	0		0	NV					no Ct				1	low	9	2	1	0	1	Alta
1438	2	Pneumonia	2	20.3094	Urban	11.3	Normal	1	3	1		1	VT	14				ND				1	high	9	2	2	0	2	Alta
1439	2	Healthy	1	21.5273	Urban	8	Mal	1	3	1		1	VT	23F								1		8	2	2	1	1
1440	2	Pneumonia	1	14.4174	Urban	10.3	Normal	1	3	0	1	1	NV					31.59	negative			1	low	9	2	2		1	Transferido
1441	2	Pneumonia	1	4.04872	Urban	6.2	Normal	1	2	0	1	1	NV					32.63	negative			1	high	9	2	2		2	Alta
1442	2	Pneumonia	2	15.2074	Urban	9	Normal	1	3	0	1	1	NV					33.97	negative			1	high	6	2	2	0	1	Alta
1443	2	Pneumonia	2	10.0395	Urban	10	Normal	1	3	1		1	VT	23F				ND				1	high	7	2	2	0	1	Alta
1444	2	Pneumonia	2	9.15076	Urban	9.4	Normal	1	3	0	1	1	NV					33.27	11A/11D			1	low	6	2	2	0	1	Alta
1445	2	Pneumonia	2	20.6386	Urban	10.6	Normal	1	3	0		0	NV					no Ct				1	high	3	2	2	0	1	Alta
1446	2	Pneumonia	2	20.2765	Urban	8.9	Normal	1	2	1		1	NV	28F				ND				1	low	6	2	2	0	1	Alta
1447	2	Healthy	2	35.9447	Rural	14	Normal	1	3	1		1	NV	NT								2	low	4	2	2	0	1
1448	2	Healthy	1	16.0303	Rural	10	Normal	1	3	1		1	VT	4								1	high	4	2	2	0	1
1449	2	Pneumonia	2	20.3752	Rural	10.6	Normal	1	3	1		1	NV	NT								1	low	3	2	2	0	1	Alta
1450	2	Healthy	1	12.0145	Rural	8.2	Normal	1	3	1		1	VT	6A								2	low	6	2	2	0	1
1451	2	Healthy	2	10.2041	Rural	5	Mal	1	3	0		0	NV									2	low	10	2	2	1	1
1452	2	Healthy	1	22.3502	Rural	11	Normal	1	2	1		1	NV	23B								2	low	4	2	2	1	1
1453	2	Pneumonia	1	30.6122	Rural	11	Normal	1	3	0	1	1	NV					34.23	negative			1	high	5	2	2	0	1	Alta
1454	2	Pneumonia	2	28.2093	Rural	6.3	Mal	1	3	0	1	1	NV					29.94	11A/11D			1	high	4	2	2	1	1	Alta
1455	2	Healthy	1	23.7327	Rural	12.7	Normal	1	3	1		1	NV	013								2	low	5	2	2	0	1
1456	2	Healthy	2	26.8269	Rural	8.6	Mal	1	3	1		1	NV	16F								2	low	4	2	2	0	1
1457	2	Healthy	1	3.12706	Rural	7.5	Normal	0	0	1		1	NV	35B								2	low	6	2	1	1	1
1458	2	Pneumonia	2	24.0948	Rural	5.58	Mal	1	3	0	1	1	NV					30.91	12F/12A/12B/44/46			1	low	3	2	2	1	1	Alta
1459	2	Healthy	2	3.06122	Rural	6.6	Normal	1	1	0		0	NV									2	high	5	2	2	1	1
1460	2	Healthy	2	10.7637	Rural	8.5	Normal	1	3	0		0	NV									2	high	5	2	2	1	1
1461	2	Healthy	2	4.04872	Rural	7	Normal	1	2	1		1	NV	15B								1	low	15	2	2	1	1
1462	2	Healthy	2	9.38117	Rural	8.5	Normal	1	3	1		1	NV	NT								2	high	11	2	2	1	1
1463	2	Healthy	2	16.7544	Rural	9.2	Normal	1	3	1		1	NV	034								2	high	3	2	2	1	1
1464	2	Healthy	1	6.94536	Rural	7	Normal	1	3	1		1	NV	11A								2	low	5	2	2	1	1
1465	2	Healthy	1	19.0915	Rural	10	Normal	0	0	1		1	NV	15A								1	low	6	2	2	1	1
1466	2	Healthy	2	18.1698	Rural	9.6	Normal	1	3	1		1	NV	23B								1	low	5	2	2	0	1
1467	2	Healthy	2	12.2449	Rural	9.3	Normal	1	3	1		1	NV	013								2	low	7	2	2	0	1
1468	2	Healthy	1	15.5365	Rural	10.6	Normal	1	3	1		1	NV	07C								2	low	4	2	2	0	1
1469	2	Healthy	2	26.1027	Rural	10.6	Normal	1	3	1		1	NV	15B								2	low	4	2	2	0	1
1470	2	Healthy	2	20.4082	Rural	9.2	Normal	1	3	1		1	NV	33F								2	low	6	2	2	0	1
1471	2	Healthy	1	12.1461	Rural	10.1	Normal	1	3	1		1	NV	15B								2	low	6	2	2		1
1472	2	Healthy	1	22.8111	Rural	11	Normal	1	3	0		0	NV									2	low	3	2	2	0	1
1473	2	Healthy	1	12.9032	Rural	8.4	Normal	1	3	1		1	VT	19F								2	low	4	2	2	0	1
1474	2	Healthy	2	28.2423	Rural	11.6	Normal	1	3	1		1	NV	35B								2	low	7	2	1	0	1
1475	2	Healthy	2	12.4424	Rural	8.5	Normal	1	3	1		1	NV	15B								2	high	9	2	2	0	1
1476	2	Healthy	1	12.4753	Rural	10.4	Normal	1	3	1		1	NV	013								2	low	4	2	2	0	1
1477	2	Healthy	1	16.3265	Rural	9.3	Normal	1	3	1		1	VT	6A								1	low	10	2	2	0	1
1478	2	Healthy	2	24.9177	Rural	13	Normal	1	3	0		0	NV									1	high	5	2	2	0	1
1479	2	Healthy	1	14.2199	Rural	9	Normal	1	3	1		1	NV	19A								2	low	3	2	2	0	1
1480	2	Healthy	2	12.607	Rural	9.9	Normal	1	3	1		1	NV	19A								1	low	6	2	2	0	1
1481	2	Healthy	1	31.9618	Rural	15.5	Normal	1	3	0		0	NV									2	high	4	2	2	0	1
1482	2	Healthy	1	23.239	Rural	10.4	Normal	1	3	0		0	NV									1	low	4	2	2	0	1
1483	2	Healthy	2	12.607	Rural	8.4	Normal	1	3	1		1	VT	9V								2	low	5	2	1	0	1
1484	2	Healthy	2	11.5537	Rural	9.2	Normal	1	3	1		1	NV	19A								2	low	6	2	2	0	1
1485	2	Healthy	1	37.3601	Rural	12	Normal	1	2	1		1	NV	16F								2	low	10	2	2	0	1
1486	2	Healthy	2	12.8703	Rural	8.2	Normal	1	3	1		1	NV	35B								1	low	3	2	2	0	1
1487	2	Healthy	1	13.5616	Rural	8.2	Normal	1	3	1		1	NV	16F								1	low	6	2	2	0	1
1488	2	Healthy	2	35.3193	Rural	12.5	Normal	1	3	1		1	NV	19A								1	low	4	2	2	0	1
1489	2	Healthy	1	13.0678	Rural	8.3	Normal	1	3	1		1	NV	021	3							1	low	15	2	2	0	1
1490	2	Healthy	1	13.1666	Rural	9.3	Normal	1	3	1		1	NV	15A								2	high	3	2	2	0	1
1491	2	Healthy	1	18.8282	Rural	10.2	Normal	1	3	1		1	NV	35B								2	low	6	2	2	0	1
1492	2	Healthy	1	29.9539	Rural	11.2	Normal	1	3	1		1	NV	021								2	low	2	2	2	0	1
1493	2	Healthy	1	16.5569	Rural	12.4	Normal	1	3	1		1	NV	021								1	low	5	2	2	0	1
1494	2	Healthy	1	14.2199	Rural	8.7	Normal	1	3	0		0	NV									2	high	5	2	2	0	1
1495	2	Healthy	2	14.8453	Rural	9.1	Normal	1	3	1		1	NV	NT								2	high	8	2	2	0	1
1496	2	Healthy	1	12.6399	Rural	9	Normal	1	3	0		0	NV									2	low	6	2	2	0	1
1497	2	Healthy	2	12.0474	Rural	8.3	Normal	1	3	0		0	NV									2	low	4	2	2	0	1
1498	2	Healthy	1	11.8499	Rural	9.2	Normal	1	3	1		1	NV	3								1	low	5	2	2	0	1
1499	2	Healthy	2	27.1231	Rural	13.6	Normal	1	3	1		1	NV	19A	28F							1	low	4	2	2	0	1
1500	2	Healthy	2	13.3311	Rural	9	Normal	1	3	1		1	NV	034								2	low	6	2	1	0	1
1501	2	Healthy	2	12.5741	Rural	10.4	Normal	1	3	1		1	NV	07C								1	low	6	2	2		1
1502	2	Healthy	1	22.6136	Rural	10.6	Normal	1	3	1		1	NV	038								2	low	8	2	2	0	1
1503	2	Healthy	1	14.3186	Rural	8.2	Normal	1	3	1		1	NV	07C								2	low	6	2	2	0	1
1504	2	Healthy	2	31.501	Rural	11	Normal			1		1	NV	15B								2	low	3	2	2	0	1
1505	2	Healthy	1	14.3845	Rural	10.5	Normal	1	3	1		1	NV	19A								1	low	7	2	2	0	1
1506	2	Healthy	2	16.5569	Rural	10	Normal	1	3	1		1	NV	013								2	low	4	2	2	0	1
1507	2	Healthy	1	18.0053	Rural	11	Normal	1	3	1		1	NV	15B								1	low	3	2	2	0	1
1508	2	Healthy	1	11.817	Rural	7.1	Mal	1	3	1		1	NV	11A								2	high	6	2	2	0	1
1509	2	Healthy	1	12.5082	Rural	9.3	Normal	1	3	1		1	NV	013								1	high	4	2	1	0	1
1510	2	Healthy	2	12.1132	Rural	7.8	Normal	1	3	1		1	NV	19A								2	low	4	2	2	0	1
1511	2	Healthy	1	25.1481	Rural	9.4	Mal	1	3	1		1	NV	021								2	low	10	2	2	0	1
1512	2	Healthy	2	25.4115	Rural	9.5	Normal	1	3	0		0	NV									2	high	5	2	2	0	1
1513	2	Healthy	2	9.80908	Rural	4.3	Mal	1	2	0		0	NV									1	low	4	2	2	1	1
1514	2	Healthy	2	24.3581	Rural	5.58	Mal			0		0	NV									1	low	3	2	2	1	1
1515	2	Healthy	2	20.5069	Rural	5.4	Mal	0	0	1		1	VT	19F								1	low	3	2	2	1	1
1516	2	Healthy	1	6.51745	Rural	7.8	Normal	1	3	1		1	NV	19A	NT							2	low	7	2	1	1	1
1517	2	Pneumonia	2	22.7452	Rural	8.2	Mal	1	2	0	1	1	NV					33.92	negative			1	low	5	2	1	0	1	Alta
1518	2	Healthy	1	12.9691	Rural	6	Mal	1	3	0		0	NV									1	low	5	2	2	1	1
1519	2	Healthy	1	18.8611	Rural	10	Normal	1	3	0		0	NV									1	low	5	2	2	1	1
1520	2	Healthy	2	20.1777	Rural	10.6	Normal	1	3	1		1	NV	17F								2	low	8	2	2	0	1
1521	2	Healthy	1	12.7057	Rural	8	Normal	1	3	1		1	VT	6B								1	high	7	2	2	0	1
1522	2	Healthy	1	25.6419	Rural	9.2	Mal	1	3	1		1	VT	23F								1	high	8	2	2	0	1
1523	2	Healthy	1	12.4753	Rural	10.8	Normal	1	3	1		1	NV	021								2	low	12	2	2	0	1
1524	2	Healthy	1	14.0553	Rural	10.6	Normal	1	3	1		1	VT	6B								2	low	5	2	2	1	1
1525	2	Healthy	1	14.549	Rural	9.3	Normal	1	3	1		1	NV	15B								2	high	4	2	2	0	1
1526	2	Healthy	1	24.1277	Rural	10	Normal	1	3	0		0	NV									2	low	5	2	1	0	1
1527	2	Healthy	1	13.4299	Rural	9.8	Normal	1	3	1		1	NV	15B								2	high	4	2	2	0	1
1528	2	Healthy	1	17.0178	Rural	10.6	Normal	1	3	1		1	NV	19A								2	high	5	2	2	0	1
1529	2	Healthy	2	12.9032	Rural	12.6	Normal	1	2	1		1	VT	6A								2	low	7	2	2	0	1
1530	2	Healthy	2	13.5286	Rural	10	Normal	1	3	0		0	NV									2	high	7	2	2	0	1
1531	2	Healthy	1	23.9631	Rural	13.6	Normal			1		1	VT	6B								2	high	9	2	2		1
1532	2	Healthy	2	12.5741	Rural	8.2	Normal	1	3	1		1	NV	031								2	low	5	2	2	0	1
1533	2	Healthy	2	27.4523	Rural	11.7	Normal	1	3	1		1	NV	021								2	low	9	2	2	0	1
1534	2	Healthy	1	14.0224	Rural	9.5	Normal	1	3	1		1	NV	15C								2	high	8	2	2	0	1
1535	2	Healthy	1	24.424	Rural	9.6	Mal	1	3	1		1	VT	6A								2	low	8	2	2	0	1
1536	2	Healthy	2	14.8124	Rural	7	Mal	1	3	0		0	NV									2	low	4	2	2	0	1
1537	2	Healthy	2	16.0632	Rural	10.8	Normal	1	3	0		0	NV									2	low	7	2	2	0	1
1538	2	Healthy	2	18.7623	Rural	9.2	Normal	1	3	1		1	NV	07C	008							2	high	10	2	2	0	1
1539	2	Healthy	2	37.4589	Rural	11.1	Normal	1	2	0		0	NV									2	high	16	2	2	0	1
1540	2	Healthy	2	34.9572	Rural	11.8	Normal	1	3	1		1	NV	35B								2	low	5	2	2	0	1
1541	2	Healthy	2	24.0948	Rural	13.2	Normal	1	3	1		1	NV	15C								1	high	3	2	2	0	1
1542	2	Healthy	1	12.6728	Rural	8.8	Normal	1	3	1		1	NV	23B								2	low	4	2	2	0	1
1543	2	Healthy	1	14.944	Rural	10	Normal	1	3	0		0	NV									1	low	4	2	1	0	1
1544	2	Healthy	2	16.6557	Rural	9.1	Normal	1	3	1		1	VT	19F								2	low	3	2	2	0	1
1545	2	Healthy	2	12.5082	Rural	7.2	Normal	1	3	1		1	VT	6A								1	low	8	2	2	0	1
1546	2	Healthy	2	14.944	Rural	9	Normal	1	3	1		1	NV	NT	11A							1	low	6	2	2	0	1
1547	2	Healthy	1	12.8374	Rural	10.9	Normal	1	3	1		1	NV	013								2	low	5	2	2	0	1
1548	2	Healthy	2	20.1119	Rural	10.1	Normal	1	3	1		1	NV	3								2	low	4	2	2	0	1
1549	2	Healthy	1	13.3641	Rural	9.3	Normal	1	3	1		1	NV	15B								2	low	4	2	2	0	2
1550	2	Healthy	2	14.2199	Rural	9.2	Normal	1	3	1		1	VT	19F								2	high	9	2	2	0	2
1551	2	Healthy	1	29.526	Rural	9.2	Mal	1	3	1		1	NV	15B								2	low	9	2	2	0	2
1552	2	Healthy	2	31.0731	Rural	10.5	Normal	1	3	1		1	NV	07C								1	high	5	2	2	0	1
1553	2	Healthy	2	17.4128	Rural	10.8	Normal	1	3	1		1	NV	15A								1	high	8	2	2	0	1
1554	2	Healthy	1	13.8578	Rural	8.6	Normal	1	3	1		1	NV	19A								1	low	3	2	2	0	1
1555	2	Healthy	2	20.3094	Rural	9	Normal	1	3	1		1	NV	19A								1	high	3	2	2	0	1
1556	2	Healthy	1	24.9506	Rural	9.9	Normal	0	0	1		1	NV	23B								2	low	6	2	2	0	1
1557	2	Healthy	1	30.4477	Rural	12.6	Normal	1	3	1		1	NV	NT								2	high	6	2	2	0	1
1558	2	Healthy	2	12.9361	Rural	6.3	Mal	1	3	1		1	VT	19F								1	low	8	2	1	1	1
1559	2	Healthy	2	13.0349	Rural	8	Normal	1	3	1		1	NV	013								2	low	7	2	1	0	1
1560	2	Healthy	2	17.6103	Rural	8.5	Normal	1	3	1		1	NV	07C								1	low	6	2	2	0	1
1561	2	Healthy	2	19.1244	Rural	8.5	Normal	1	3	1		1	VT	19F								1	high	8	2	2	0	1
1562	2	Healthy	2	14.3845	Rural	9.6	Normal	1	3	1		1	NV	07C								1	low	7	2	2	0	1
1563	2	Healthy	2	36.7347	Rural	9.7	Mal	1	3	1		1	NV	19A								2	high	7	2	2	0	1
1564	2	Healthy	1	11.422	Rural	10.2	Normal	1	3	1		1	VT	19F								2	low	10	2	2	0	1
1565	2	Healthy	2	15.2074	Rural	7.8	Normal	1	3	1		1	NV	15C								2	low	6	2	2		1
1566	2	Healthy	1	13.1007	Rural	9.4	Normal	1	3	1		1	NV	034								2	low	4	2	2	0	1
1567	2	Healthy	1	13.5945	Rural	9.7	Normal	1	3	1		1	NV	013								2	low	3	2	2		1
1568	2	Healthy	1	24.3252	Rural	9.6	Mal	1	3	1		1	NV	28F	3							1	low	4	2	2	0	1
1569	2	Healthy	1	14.6807	Rural	7.9	Mal	1	3	1		1	VT	9A								2	low	7	2	2	0	1
1570	2	Healthy	1	14.2199	Rural	9.4	Normal	1	3	1		1	NV	35B								2	high	13	2	1	0	1
1571	2	Healthy	1	29.9539	Rural	11.3	Normal	1	3	1		1	NV	11A								2	high	7	2	2	0	1
1572	2	Healthy	1	13.1007	Rural	7.9	Mal	1	3	1		1	NV	07C								1	high	5	2	2	0	1
1573	2	Healthy	2	33.1797	Rural	12.1	Normal	1	3	1		1	NV	19A								2	high	7	2	2	0	1
1574	2	Healthy	1	17.314	Rural	9.8	Normal	1	3	1		1	NV	19A								1	low	6	2	2	0	1
1575	2	Healthy	1	13.9566	Rural	9.5	Normal	1	3	1		1	NV	11A								2	low	5	2	2	0	1
1576	2	Healthy	2	13.0349	Rural	8.2	Normal	1	3	1		1	NV	013								1	low	10	2	1	0	1
1577	2	Healthy	1	38.2818	Rural	12.8	Normal	1	3	1		1	NV	23B								2	low	5	2	2	0	1
1578	2	Healthy	1	13.9236	Rural	7.5	Mal	1	3	1		1	NV	35B	3							2	low	15	2	2	0	1
1579	2	Healthy	1	37.4259	Rural	12.6	Normal	1	3	1		1	NV	28F								2	low	5	2	2	0	1
1580	2	Healthy	2	13.1336	Rural	9.2	Normal	1	3	1		1	NV	07C	NT							2	low	6	2	2	0	1
1581	2	Healthy	1	13.4299	Rural	13.4	Normal	1	3	1		1	NV	16F								2	high	16	2	1	0	2
1582	2	Healthy	2	14.2199	Rural	6.5	Mal	1	3	1		1	VT	6A								2	low	6	2	2	0	1
1583	2	Healthy	2	10.8295	Rural	7.6	Normal	1	3	1		1	NV	013								2	low	12	2	1	0	1
1584	2	Healthy	1	13.9566	Rural	8.2	Normal	1	3	1		1	NV	034								1	low	4	2	2	0	1
1585	2	Healthy	1	13.4957	Rural	9.3	Normal	1	3	1		1	VT	19F	034							1	high	5	2	2	0	1
1586	2	Healthy	2	34.3976	Rural	12	Normal	1	3	0		0	NV									1	high	8	2	2	0	1
1587	2	Healthy	2	16.3594	Rural	8.5	Normal	1	3	0		0	NV									2	low	4	2	2	0	1
1588	2	Healthy	2	13.4628	Rural	7.3	Mal	1	3	1		1	VT	14								2	low	5	2	2	0	1
1589	2	Healthy	1	13.8249	Rural	8.4	Normal	1	3	1		1	NV	3								2	low	4	2	2	0	1
1590	2	Healthy	2	13.8249	Rural	8.7	Normal	1	3	1		1	NV	15B								2	low	6	2	2	0	1
1591	2	Healthy	1	14.4832	Rural	9.5	Normal	1	3	1		1	VT	6B								2	high	5	2	2	0	1
1592	2	Healthy	2	14.3845	Rural	11.2	Normal	1	3	0		0	NV									2	low	8	2	2	0	1
1593	2	Healthy	1	7.76827	Rural	8.3	Normal	1	3	0		0	NV									2	high	8	2	2	0	1
1594	2	Healthy	2	5.33246	Rural	7.2	Normal	1	3	1		1	VT	23F								1	high	9	2	2	0	1
1595	2	Healthy	1	14.8124	Rural	9.2	Normal	1	3	1		1	VT	6A/6B								1	high	6	2	1	0	2
1596	2	Healthy	1	9.71034	Rural	9.3	Normal	1	3	1		1	VT	6A								1	high	14	2	2	0	1
1597	2	Healthy	2	30.3818	Rural	13.5	Normal	1	3	1		1	NV	15A								2	low	9	2	2	0	1
1598	2	Healthy	1	13.9236	Rural	10.2	Normal	1	3	1		1	NV	15A	28F							2	low	7	2	2	0	1
1599	2	Healthy	1	6.25411	Rural	7.5	Normal	1	3	1		1	NV	07C								1	high	18	2	2	0	1
1600	2	Healthy	2	10.237	Rural	8	Normal	1	3	1		1	NV	28F								1	low	3	2	2	0	1
1601	2	Healthy	2	9.38117	Rural	7.3	Normal	1	3	1		1	NV	15A								1	low	8	2	2	1	1
1602	2	Healthy	1	6.58328	Rural	8.5	Normal	1	3	1		1	NV	15B								2	low	8	2	2	0	1
1603	2	Healthy	1	11.9157	Rural	7.9	Normal	1	3	1		1	NV	35B								1	low	5	2	2	0	1
1604	2	Healthy	1	9.18367	Rural	8.7	Normal	1	3	1		1	VT	6A								1	low	4	2	2		1
1605	2	Healthy	1	8.32785	Rural	7.8	Normal	1	3	1		1	NV	11A								2	low	14	2	2	0	1
1606	2	Healthy	1	26.5964	Rural	11.9	Normal	1	3	1		1	VT	16F	14							2	high	4	2	2	0	2
1607	2	Healthy	1	14.4503	Rural	10.2	Normal	1	3	1		1	VT	6A								1	low	4	2	2		1
1608	2	Healthy	1	5.13496	Rural	8.5	Normal	1	3	1		1	NV	11A								2	high	3	2	2		1
1609	2	Healthy	1	14.6478	Rural	8.1	Mal	1	3	1		1	NV	15A								1	low	7	2	2	0	1
1610	2	Healthy	1	12.0803	Rural	10.5	Normal	1	3	1		1	NV	10A								2	low	13	2	2		1
1611	2	Healthy	1	13.1007	Rural	8.3	Normal	1	3	1		1	NV	020								2	low	6	2	2	0	1
1612	2	Healthy	2	39.0059	Rural	14.1	Normal	1	3	1		1	NV	07C								2	low	5	2	2	0	1
1613	2	Healthy	2	18.1369	Rural	9.5	Normal	1	3	1		1	NV	NT	NT							2	high	4	2	2	0	1
1614	2	Healthy	2	30.1514	Rural	13.3	Normal	1	2	1		1	NV	11A								2	low	10	2	2	0	1
1615	2	Healthy	2	14.187	Rural	10.3	Normal	1	3	1		1	NV	NT								1	high	8	2	2	0	1
1616	2	Healthy	2	16.0961	Rural	10.8	Normal	1	3	1		1	VT	19F								2	low	7	2	2	0	1
1617	2	Healthy	1	13.4628	Rural	9.2	Normal	1	3	1		1	VT	19F								2	low	7	2	2	0	1
1618	2	Healthy	2	14.7136	Rural	8.6	Normal	1	3	1		1	NV	11A								1	low	7	2	2	0	1
1619	2	Healthy	2	10.5003	Rural	9.5	Normal	1	3	1		1	NV	15C	28F							2	high	3	2	2	0	1
1620	2	Healthy	2	4.0158	Rural	6.9	Normal	1	2	1		1	NV	15C								1	low	11	2	2		1
1621	2	Healthy	1	11.8499	Rural	9.5	Normal	0	0	0		0	NV									2	low	3	2	2	0	1
1622	2	Healthy	2	13.5945	Rural	8.6	Normal	1	3	1		1	VT	6A	15B							2	high	10	2	2	0	1
1623	2	Healthy	1	22.2844	Rural	11.6	Normal	1	3	1		1	NV	013								2	high	3	2	2	0	1
1624	2	Healthy	2	13.5945	Rural	8.5	Normal	1	3	1		1	VT	19F								2	low	8	2	2	0	1
1625	2	Healthy	1	24.8848	Rural	10.1	Normal	1	3	1		1	NV	10A								2	low	4	2	2	0	1
1626	2	Healthy	2	28.3739	Rural	9.4	Mal			1		1	VT	4								2	low	5	2	2	0	1
1627	2	Healthy	2	14.5161	Rural	9	Normal	1	3	1		1	NV	19A								2	low	4	2	2	0	1
1628	2	Healthy	1	9.74325	Rural	8.3	Normal	1	3	1		1	NV	15A								2	low	6	2	2	0	1
1629	2	Healthy	1	13.0349	Rural	10.5	Normal	1	3	1		1	NV	034								2	low	6	2	2	0	1
1630	2	Healthy	2	15.0757	Rural	9.4	Normal	1	3	1		1	NV	NT								2	low	7	2	1	0	1
1631	2	Healthy	1	4.24621	Rural	6	Normal	1	2	1		1	NV	35B								2	low	7	2	2		1
1632	2	Healthy	2	11.0928	Rural	11.8	Normal	1	3	1		1	NV	19A								2	high	5	2	2	0	1
1633	2	Healthy	1	23.3706	Rural	10	Normal	1	3	1		1	VT	9A								2	low	4	2	2	0	1
1634	2	Healthy	1	29.131	Rural	10.8	Normal	0	0	1		1	NV	NT								2	low	5	2	2	1	1
1635	2	Healthy	1	7.8341	Rural	7.5	Normal	1	3	1		1	NV	11A								2	low	5	2	2	0	1
1636	2	Healthy	1	16.7544	Rural	8.9	Normal	1	3	0		0	NV									1	high	4	2	2	0	1
1637	2	Healthy	2	11.2574	Rural	7.8	Normal	1	3	0		0	NV									1	low	7	2	2	0	1
1638	2	Healthy	1	31.9289	Rural	13.5	Normal	1	2	1		1	VT	6A								2	low	9	2	2	0	1
1639	2	Healthy	2	7.17577	Rural	7.8	Normal	1	3	1		1	NV	15C								2	low	8	2	2	0	1
1640	2	Healthy	2	32.3897	Rural	14.1	Normal	1	3	1		1	VT	14								2	low	5	2	2	0	1
1641	2	Healthy	2	10.3028	Rural	10	Normal	1	3	1		1	NV	19A								2	low	6	2	2	0	1
1642	2	Healthy	1	7.20869	Rural	7.2	Normal	1	3	1		1	NV	07C								1	low	6	2	2	0	1
1643	2	Healthy	1	37.393	Rural	14	Normal	0	0	1		1	NV	15A								2	low	6	2	2	0	1
1644	2	Healthy	1	6.48453	Rural	7.4	Normal	1	3	0		0	NV									1	high	4	2	2	0	1
1645	2	Healthy	2	8.59118	Rural	7.3	Normal	1	3	0		0	NV									1	low	6	2	2	0	1
1646	2	Healthy	1	13.5945	Rural	11.8	Normal	1	3	1		1	NV	16F								2	low	11	2	2	0	1
1647	2	Healthy	1	5.03621	Rural	8.3	Normal	1	3	1		1	NV	11A								2	low	4	2	2	0	1
1648	2	Healthy	2	30.6122	Rural	11.5	Normal	1	3	1		1	NV	013								2	low	6	2	2	0	1
1649	2	Healthy	2	12.2449	Rural	9.1	Normal	1	3	1		1	NV	07C								2	low	8	2	2	0	1
1650	2	Healthy	1	15.2074	Rural	10	Normal	1	3	1		1	NV	35B								2	low	9	2	2	0	1
1651	2	Healthy	2	6.71494	Rural	6.7	Normal	0	0	1		1	NV	15B								2	low	4	2	2	0	1
1652	2	Healthy	2	4.97038	Rural	6.3	Normal	1	3	0		0	NV									2	low	2	2	2	0	1
1653	2	Healthy	2	15.339	Rural	9.6	Normal	1	3	1		1	NV	19A								2	low	7	2	2	0	1
1654	2	Healthy	2	10.2699	Rural	7.6	Normal	0	0	1		1	VT	23F								2	low	9	2	2	0	1
1655	2	Healthy	2	6.84661	Rural	7.9	Normal	1	3	1		1	NV	034								2	low	16	2	1	0	1
1656	2	Healthy	1	11.3891	Rural	9	Normal	0	0	1		1	NV	15B								1	low	5	2	2	0	1
1657	2	Healthy	1	31.9947	Rural	13.9	Normal	1	3	0		0	NV									2	low	9	2	2	0	1
1658	2	Healthy	2	4.83871	Rural	6.4	Normal	1	3	1		1	VT	6A								1	low	3	2	2		1
1659	2	Healthy	1	8.59118	Rural	7.4	Normal	1	3	1		1	NV	15C								1	low	6	2	2		1
1660	2	Healthy	1	10.5003	Rural	10.6	Normal	1	3	1		1	VT	23F								2	low	6	2	2	0	1
1661	2	Healthy	1	7.8341	Rural	7.4	Normal	0	0	1		1	NV	19A	008							2	low	5	2	2	0	1
1662	2	Healthy	1	15.5365	Rural	10.4	Normal	1	3	1		1	NV	013								2	high	9	2	1	0	1
1663	2	Healthy	2	39.0059	Rural	13.5	Normal	1	3	1		1	NV	07C								2	low	5	2	2	0	1
1664	2	Healthy	2	28.5714	Rural	9.2	Mal	1	3	1		1	NV	09N								1	low	8	2	2	0	1
1665	2	Healthy	1	7.40619	Rural	7	Normal	1	3	1		1	NV	35B								2	low	12	2	2	0	1
1666	2	Healthy	2	7.37327	Rural	7.2	Normal	1	3	1		1	VT	6B								2	low	5	2	2	0	1
1667	2	Healthy	1	12.9691	Rural	7.9	Mal	1	3	1		1	NV	35B								1	low	11	2	2	0	1
1668	2	Healthy	1	4.2133	Rural	6.5	Normal	1	2	1		1	NV	23B								1	low	5	2	2	0	1
1669	2	Healthy	1	11.2245	Rural	8.6	Normal	1	3	1		1	VT	6A								2	low	5	2	1		1
1670	2	Healthy	1	12.9032	Rural	7.8	Mal	1	3	0		0	NV									2	high	3	2	2	0	1
1671	2	Healthy	1	6.68203	Rural	7.2	Normal	1	3	1		1	NV	17F								2	high	7	2	2		1
1672	2	Healthy	1	4.31205	Rural	6.4	Normal	1	2	1		1	NV	021								1	low	10	2	2	0	1
1673	2	Healthy	1	32.4885	Rural	11.3	Normal	1	3	1		1	NV	11A	008							2	low	5	2	2	0	1
1674	2	Healthy	2	9.61159	Rural	8	Normal	1	3	1		1	NV	15B								2	low	7	2	2	0	1
1675	2	Healthy	2	10.6978	Rural	7.1	Normal	1	3	1		1	VT	19F								1	high	2	2	2	0	1
1676	2	Healthy	1	14.9111	Rural	8.6	Normal	1	3	1		1	NV	021								1	low	5	2	2	0	1
1677	2	Healthy	2	13.6603	Rural	8.9	Normal	1	3	1		1	NV	034								2	low	7	2	2	0	1
1678	2	Healthy	2	7.57077	Rural	7.8	Normal	1	3	1		1	NV	07C								1	low	3	2	2	0	1
1679	2	Healthy	1	5.92495	Rural	7.5	Normal	1	3	1		1	NV	013								1	low	6	2	2	1	1
1680	2	Healthy	2	8.82159	Rural	9.4	Normal	1	3	1		1	VT	19F								1	low	7	2	2	0	1
1681	2	Pneumonia	2	7.04411	Rural	8	Normal	1	3	0	1	1	NV					33.82	negative			1	low	6	2	2	0	1	Alta
1682	2	Healthy	1	8.55826	Rural	8	Normal	1	3	1		1	NV	15A								1	high	11	2	2	0	1
1683	2	Healthy	2	9.18367	Rural	6.8	Normal	1	3	1		1	NV	NT								2	high	8	2	2	0	1
1684	2	Healthy	2	7.4391	Rural	6.2	Normal	1	3	1		1	NV	15C								2	low	4	2	2	0	1
1685	2	Healthy	1	36.4384	Rural	13.8	Normal	1	3	1		1	NV	23A								1	low	6	2	2	0	1
1686	2	Healthy	2	13.6603	Rural	10.5	Normal	1	3	0		0	NV									2	low	10	2	1	0	1
1687	2	Healthy	1	12.9361	Rural	8.2	Normal	1	3	1		1	NV	28F								2	low	8	2	2	0	1
1688	2	Healthy	2	11.027	Rural	7.5	Normal	1	3	1		1	NV	23B								2	low	5	2	1	0	1
1689	2	Healthy	1	11.2903	Rural	9.2	Normal	1	3	1		1	VT	23F								2	high	3	2	2	0	1
1690	2	Healthy	2	36.603	Rural	13.4	Normal	1	3	1		1	NV	28F								1	low	9	2	1	0	1
1691	2	Healthy	1	13.397	Rural	9.9	Normal	1	3	0		0	NV									2	high	7	2	2	0	2
1692	2	Healthy	1	15.8986	Rural	7.4	Mal	1	3	0		0	NV									1	low	7	2	2	1	1
1693	2	Healthy	2	6.35286	Rural	8.7	Normal	1	3	1		1	NV	06C								2	low	6	2	1	0	1
1694	2	Healthy	2	26.5964	Rural	10.5	Normal	1	3	1		1	VT	19F								1	low	2	2	2	1	1
1695	2	Healthy	1	12.4095	Rural	8.9	Normal	1	3	1		1	NV	013								1	low	12	2	2	0	1
1696	2	Healthy	2	8.88743	Rural	7.2	Normal	1	3	1		1	NV	15B								2	low	5	2	1	0	1
1697	2	Healthy	2	13.1666	Rural	7	Mal	1	3	1		1	NV	19A								2	high	18	2	2	0	1
1698	2	Healthy	2	13.1007	Rural	9.1	Normal	1	3	1		1	NV	10A								1	high	7	2	2	0	1
1699	2	Healthy	2	14.8124	Rural	8.5	Normal	1	3	0		0	NV									2	high	4	2	2	0	1
1700	2	Healthy	2	11.9487	Rural	8	Normal	1	3	1		1	NV	15B	3							1	low	5	2	1	1	1
1701	2	Healthy	2	34.8585	Rural	10.2	Mal	1	3	1		1	NV	19B								2	low	6	2	2	1	1
1702	2	Healthy	1	34.7597	Rural	12.5	Normal	1	3	1		1	NV	3	28F							1	low	4	2	2	1	1
1703	2	Healthy	2	11.027	Rural	5.2	Mal	1	3	1		1	NV	19B								1	low	10	2	2	1	1
1704	2	Healthy	1	8.39368	Rural	8.3	Normal	1	3	1		1	NV	021								1	high	4	2	2	1	1
1705	2	Healthy	1	9.94075	Rural	9.4	Normal	1	3	1		1	NV	15A								1	high	4	2	2	0	1
